# Supplementary material for: 1-Ethyl-3-methyl­quinoxalin-2(1H)-one
Source: Acta Crystallogr Sect E Struct Rep Online. 2008 Oct 31;64(Pt 11):o2234. doi: 10.1107/S1600536808033989 (PMC2959506; doi:10.1107/S1600536808033989)
Supplement: Supplementary file 1 [file e-64-o2234-sup1.cif]

##############################################################################
###                                                                        ###
###        Electronic paper (Acta Crystallographica Section E)             ###
###                                                                        ###
##############################################################################
#                                                                            #
# This CIF contains the data in a paper accepted for publication in Acta     #
# Crystallographica Section E. It conforms to the requirements of Notes      #
# for Authors for Section E, and has been peer reviewed under the auspices   #
# of the IUCr Commission on Journals.                                        #
#                                                                            #
# Full details of the Crystallographic Information File format               #
# are given in the paper "The Crystallographic Information File (CIF):       #
# a New Standard Archive File for Crystallography" by S. R. Hall, F. H.      #
# Allen and I. D. Brown [Acta Cryst. (1991), A47, 655-685].                  #
#                                                                            #
# The current version of the core CIF dictionary is obtainable from          #
# ftp://ftp.iucr.org/pub/cif_core.dic. The current version number is 2.4.    #
#                                                                            #
# Software is freely available for graphical display of the structure(s) in  #
# this CIF.  For information consult the CIF home page http://www.iucr.org/  #
# cif/home.html                                                              #
#                                                                            #
# This file may be used for bona fide research purposes within the           #
# scientific community so long as proper attribution is given to the journal # 
# article from which it was obtained.                                        #
#                                                                            #
##############################################################################
                                             
data_global
_audit_creation_method     SHELXL-97
_journal_date_recd_electronic     2008-10-01
_journal_date_accepted     2008-10-17
_journal_name_full     'Acta Crystallographica, Section E'
_journal_year     2008
_journal_volume     64
_journal_issue     11
_journal_page_first     o2234
_journal_page_last     o2234
_journal_paper_category     QO
_journal_coeditor_code     HK2546
_publ_contact_author_name     'BENZEID Hanane'
_publ_contact_author_address
;
Universit\'e Mohamed V, D\'epartement de Chimie,
Laboratoire de Chimie Organique H\'et\'erocyclique,
P\^ole de Comp\'etences Pharmacochimie,
BP 1014 Avenue Ibn Batouta,
Rabat, Maroc
;
_publ_contact_author_email     benzeid_hanane@yahoo.fr
_publ_section_title
;
1-Ethyl-3-methylquinoxalin-2(1<i>H</i>)-one
;
loop_
    _publ_author_name
    _publ_author_address
    'Hanane Benzeid'
;
Universit\'e Mohamed V, D\'epartement de Chimie,
Laboratoire de Chimie Organique H\'et\'erocyclique,
P\^ole de Comp\'etences Pharmacochimie,
BP 1014 Avenue Ibn Batouta,
Rabat, Morocco
;
    'Laure Vendier'
;
Laboratoire de Chimie de Coordination,
205 Route de Narbonne, 3
1077, Toulouse Cedex 04,
France
;
    'Youssef Ramli'
;
Universit\'e Mohamed V, D\'epartement de Chimie,
Laboratoire de Chimie Organique H\'et\'erocyclique,
P\^ole de Comp\'etences Pharmacochimie,
BP 1014 Avenue Ibn Batouta,
Rabat, Morocco
;
    'Bernard Garrigues'
;
Universit\'e Paul Sabatier,
H\'et\'erochimie Fondamentale et Appliqu\'ee,
UMR 5069,
118 Route de Narbonne
31062 Toulouse Cedex
France
;
    'El Mokhtar Essassi'
;
Universit\'e Mohamed V, D\'epartement de Chimie,
Laboratoire de Chimie Organique H\'et\'erocyclique,
P\^ole de Comp\'etences Pharmacochimie,
BP 1014 Avenue Ibn Batouta,
Rabat, Morocco
;
data_I
_chemical_name_systematic
;
1-Ethyl-3-methylquinoxalin-2(1<i>H</i>)-one
;
_chemical_formula_moiety     'C11 H12 N2 O'
_chemical_formula_sum     'C11 H12 N2 O'
_chemical_formula_iupac     'C11 H12 N2 O'
_chemical_formula_weight     188.23
_symmetry_cell_setting     triclinic
_symmetry_space_group_name_H-M     'P -1'
_symmetry_space_group_name_Hall     '-P 1'
loop_
    _symmetry_equiv_pos_as_xyz
    'x, y, z'
    '-x, -y, -z'
_cell_length_a     7.4101(6)
_cell_length_b     9.1405(8)
_cell_length_c     14.2960(12)
_cell_angle_alpha     84.976(7)
_cell_angle_beta     78.717(7)
_cell_angle_gamma     88.137(7)
_cell_volume     945.82(14)
_cell_formula_units_Z     4
_cell_measurement_reflns_used     4794
_cell_measurement_theta_min     2.7644
_cell_measurement_theta_max     31.9441
_cell_measurement_temperature     180
_exptl_crystal_description     block
_exptl_crystal_colour     colorless
_exptl_crystal_size_max     0.18
_exptl_crystal_size_mid     0.13
_exptl_crystal_size_min     0.07
_exptl_crystal_density_diffrn     1.322
_exptl_crystal_density_method     'not measured'
_exptl_crystal_F_000     400
_exptl_absorpt_coefficient_mu     0.087
_exptl_absorpt_correction_type     multi-scan
_exptl_absorpt_process_details     '(CrysAlis RED; Oxford Diffraction, 2007)'
_exptl_absorpt_correction_T_min     0.988
_exptl_absorpt_correction_T_max     0.991
_exptl_special_details
;
;
_diffrn_ambient_temperature     180
_diffrn_radiation_type     MoK\a
_diffrn_radiation_wavelength     0.71073
_diffrn_radiation_source     'fine-focus sealed tube'
_diffrn_radiation_monochromator     graphite
_diffrn_measurement_device_type     'Oxford Diffraction Xcalibur'
_diffrn_measurement_method     '\f and \w'
_diffrn_detector_area_resol_mean     ?
_diffrn_reflns_number     7441
_diffrn_reflns_av_R_equivalents     0.0205
_diffrn_reflns_theta_min     2.8
_diffrn_reflns_theta_max     26.37
_diffrn_reflns_theta_full     26.37
_diffrn_measured_fraction_theta_max     0.997
_diffrn_measured_fraction_theta_full     0.997
_diffrn_reflns_limit_h_min     -9
_diffrn_reflns_limit_h_max     8
_diffrn_reflns_limit_k_min     -11
_diffrn_reflns_limit_k_max     11
_diffrn_reflns_limit_l_min     -14
_diffrn_reflns_limit_l_max     17
_diffrn_standards_number     0
_diffrn_standards_interval_count     0
_diffrn_standards_interval_time     0
_diffrn_standards_decay_%     0
_refine_special_details
;
Refinement of <i>F</i>^2^ against ALL reflections. The weighted <i>R</i>-factor
<i>wR</i> and goodness of fit <i>S</i> are based on <i>F</i>^2^, conventional
<i>R</i>-factors <i>R</i> are based on <i>F</i>, with <i>F</i> set to zero for
negative <i>F</i>^2^. The threshold expression of <i>F</i>^2^ >
\s(<i>F</i>^2^) is used only for calculating <i>R</i>-factors(gt) <i>etc</i>.
and is not relevant to the choice of reflections for refinement.
<i>R</i>-factors based on <i>F</i>^2^ are statistically about twice as large
as those based on <i>F</i>, and <i>R</i>- factors based on ALL data will be
even larger.
;
_reflns_number_total     3865
_reflns_number_gt     2874
_reflns_threshold_expression     I>2\s(I)
_refine_ls_structure_factor_coef     Fsqd
_refine_ls_matrix_type     full
_refine_ls_R_factor_all     0.0552
_refine_ls_R_factor_gt     0.0388
_refine_ls_wR_factor_gt     0.0998
_refine_ls_wR_factor_ref     0.1113
_refine_ls_goodness_of_fit_ref     1.06
_refine_ls_restrained_S_all     1.06
_refine_ls_number_reflns     3865
_refine_ls_number_parameters     257
_refine_ls_number_restraints     0
_refine_ls_hydrogen_treatment     constr
_refine_ls_weighting_scheme     calc
_refine_ls_weighting_details
         'calc w=1/[\s^2^(Fo^2^)+(0.0636P)^2^+0.0861P] where P=(Fo^2^+2Fc^2^)/3'
_atom_sites_solution_hydrogens     geom
_atom_sites_solution_primary     direct
_atom_sites_solution_secondary     difmap
_refine_ls_shift/su_max     0
_refine_ls_shift/su_mean     0
_refine_diff_density_max     0.165
_refine_diff_density_min     -0.251
_refine_ls_extinction_method     none
loop_
    _atom_type_symbol
    _atom_type_description
    _atom_type_scat_dispersion_real
    _atom_type_scat_dispersion_imag
    _atom_type_scat_source
    C C 0.0033 0.0016 'International Tables Vol C Tables 4.2.6.8 and 6.1.1.4'
    H H 0 0 'International Tables Vol C Tables 4.2.6.8 and 6.1.1.4'
    N N 0.0061 0.0033 'International Tables Vol C Tables 4.2.6.8 and 6.1.1.4'
    O O 0.0106 0.006 'International Tables Vol C Tables 4.2.6.8 and 6.1.1.4'
_computing_data_collection     'CrysAlis CCD (Oxford Diffraction, 2007)'
_computing_cell_refinement     'CrysAlis RED (Oxford Diffraction, 2007)'
_computing_data_reduction     'CrysAlis RED (Oxford Diffraction, 2007)'
_computing_structure_solution     'SIR92 (Altomare <i>et al.</i>,  1994)'
_computing_structure_refinement     'SHELXL97 (Sheldrick, 2008)'
_computing_molecular_graphics
                  'ORTEP-3 for Windows (Farrugia, 1997) and PLATON (Spek, 2003)'
_computing_publication_material
                                'WinGX (Farrugia, 1999) and PLATON (Spek, 2003)'
loop_
    _atom_site_type_symbol
    _atom_site_label
    _atom_site_fract_x
    _atom_site_fract_y
    _atom_site_fract_z
    _atom_site_U_iso_or_equiv
    _atom_site_adp_type
    _atom_site_calc_flag
    _atom_site_refinement_flags
    _atom_site_occupancy
    _atom_site_disorder_assembly
    _atom_site_disorder_group
    O O1 0.46438(13) 0.21858(11) 0.37756(7) 0.0375(3) Uani d . 1 . .
    O O2 0.28053(14) 0.17912(12) -0.17004(7) 0.0438(3) Uani d . 1 . .
    N N1 0.33532(14) 0.31106(11) 0.51763(7) 0.0244(2) Uani d . 1 . .
    N N2 0.28293(14) 0.57622(11) 0.41274(8) 0.0279(3) Uani d . 1 . .
    N N3 0.30886(13) 0.14773(11) -0.01436(7) 0.0258(2) Uani d . 1 . .
    N N4 0.19176(14) -0.14053(12) -0.01083(8) 0.0274(3) Uani d . 1 . .
    C C1 0.39293(17) 0.32233(14) 0.42044(9) 0.0267(3) Uani d . 1 . .
    C C2 0.36552(17) 0.46723(14) 0.37053(9) 0.0274(3) Uani d . 1 . .
    C C3 0.21391(16) 0.55680(13) 0.51001(9) 0.0237(3) Uani d . 1 . .
    C C4 0.11835(18) 0.67263(14) 0.55460(10) 0.0300(3) Uani d . 1 . .
    H H4 0.1021 0.7601 0.5186 0.036 Uiso calc R 1 . .
    C C5 0.04770(19) 0.66048(15) 0.65059(10) 0.0342(3) Uani d . 1 . .
    H H5 -0.0161 0.7388 0.6799 0.041 Uiso calc R 1 . .
    C C6 0.07254(19) 0.52952(16) 0.70377(10) 0.0344(3) Uani d . 1 . .
    H H6 0.0251 0.521 0.7692 0.041 Uiso calc R 1 . .
    C C7 0.16544(18) 0.41247(15) 0.66197(9) 0.0296(3) Uani d . 1 . .
    H H7 0.1795 0.3253 0.6987 0.036 Uiso calc R 1 . .
    C C8 0.23840(16) 0.42472(13) 0.56451(9) 0.0228(3) Uani d . 1 . .
    C C9 0.37008(19) 0.16990(14) 0.56915(10) 0.0311(3) Uani d . 1 . .
    H H9A 0.3822 0.1864 0.6337 0.037 Uiso calc R 1 . .
    H H9B 0.4852 0.1276 0.5373 0.037 Uiso calc R 1 . .
    C C10 0.2174(2) 0.06358(15) 0.57337(11) 0.0386(3) Uani d . 1 . .
    H H10A 0.1059 0.1005 0.6106 0.058 Uiso calc R 1 . .
    H H10B 0.2494 -0.0298 0.6025 0.058 Uiso calc R 1 . .
    H H10C 0.1995 0.0522 0.5097 0.058 Uiso calc R 1 . .
    C C11 0.4365(2) 0.48358(17) 0.26554(10) 0.0396(3) Uani d . 1 . .
    H H11A 0.3503 0.4428 0.2332 0.059 Uiso calc R 1 . .
    H H11B 0.5527 0.4326 0.251 0.059 Uiso calc R 1 . .
    H H11C 0.4525 0.5858 0.2446 0.059 Uiso calc R 1 . .
    C C12 0.26924(17) 0.09898(15) -0.09593(9) 0.0287(3) Uani d . 1 . .
    C C13 0.21489(17) -0.05575(15) -0.08903(9) 0.0279(3) Uani d . 1 . .
    C C14 0.22409(16) -0.08415(13) 0.07134(9) 0.0236(3) Uani d . 1 . .
    C C15 0.19919(18) -0.17617(15) 0.15556(9) 0.0306(3) Uani d . 1 . .
    H H15 0.157 -0.2709 0.1556 0.037 Uiso calc R 1 . .
    C C16 0.23571(19) -0.12955(17) 0.23841(10) 0.0361(3) Uani d . 1 . .
    H H16 0.2194 -0.1921 0.2942 0.043 Uiso calc R 1 . .
    C C17 0.29710(19) 0.01175(17) 0.23769(10) 0.0358(3) Uani d . 1 . .
    H H17 0.3223 0.044 0.2936 0.043 Uiso calc R 1 . .
    C C18 0.32169(17) 0.10564(15) 0.15571(10) 0.0308(3) Uani d . 1 . .
    H H18 0.3624 0.2006 0.1567 0.037 Uiso calc R 1 . .
    C C19 0.28562(16) 0.05865(13) 0.07122(8) 0.0232(3) Uani d . 1 . .
    C C20 0.37012(19) 0.29997(14) -0.01979(11) 0.0359(3) Uani d . 1 . .
    H H20A 0.432 0.3291 -0.0847 0.043 Uiso calc R 1 . .
    H H20B 0.4577 0.3061 0.022 0.043 Uiso calc R 1 . .
    C C21 0.2105(2) 0.40401(17) 0.00908(14) 0.0525(4) Uani d . 1 . .
    H H21A 0.1243 0.399 -0.0326 0.079 Uiso calc R 1 . .
    H H21B 0.2549 0.5024 0.0044 0.079 Uiso calc R 1 . .
    H H21C 0.1508 0.3768 0.0739 0.079 Uiso calc R 1 . .
    C C22 0.1875(2) -0.11426(18) -0.17904(10) 0.0399(4) Uani d . 1 . .
    H H22A 0.1497 -0.2146 -0.166 0.06 Uiso calc R 1 . .
    H H22B 0.3009 -0.109 -0.2251 0.06 Uiso calc R 1 . .
    H H22C 0.0943 -0.0569 -0.2042 0.06 Uiso calc R 1 . .
loop_
    _atom_site_aniso_label
    _atom_site_aniso_U_11
    _atom_site_aniso_U_22
    _atom_site_aniso_U_33
    _atom_site_aniso_U_12
    _atom_site_aniso_U_13
    _atom_site_aniso_U_23
    O1 0.0409(6) 0.0364(5) 0.0342(5) 0.0068(4) -0.0026(4) -0.0111(4)
    O2 0.0460(6) 0.0514(6) 0.0287(5) 0.0052(5) -0.0026(4) 0.0131(5)
    N1 0.0263(5) 0.0214(5) 0.0260(6) 0.0021(4) -0.0066(4) -0.0019(4)
    N2 0.0302(6) 0.0253(6) 0.0291(6) -0.0059(4) -0.0083(5) 0.0009(4)
    N3 0.0222(5) 0.0247(5) 0.0273(6) 0.0021(4) 0.0011(4) 0.0009(4)
    N4 0.0246(6) 0.0304(6) 0.0266(6) 0.0030(4) -0.0023(4) -0.0061(5)
    C1 0.0221(6) 0.0302(7) 0.0285(7) -0.0015(5) -0.0051(5) -0.0058(5)
    C2 0.0257(6) 0.0310(7) 0.0263(7) -0.0063(5) -0.0065(5) -0.0013(5)
    C3 0.0219(6) 0.0229(6) 0.0283(6) -0.0039(5) -0.0086(5) -0.0024(5)
    C4 0.0321(7) 0.0212(6) 0.0396(8) -0.0005(5) -0.0136(6) -0.0036(5)
    C5 0.0326(7) 0.0302(7) 0.0419(8) 0.0034(6) -0.0077(6) -0.0154(6)
    C6 0.0359(8) 0.0396(8) 0.0277(7) -0.0012(6) -0.0033(6) -0.0094(6)
    C7 0.0331(7) 0.0295(7) 0.0265(7) 0.0001(6) -0.0071(5) -0.0006(5)
    C8 0.0212(6) 0.0223(6) 0.0268(6) -0.0013(5) -0.0075(5) -0.0046(5)
    C9 0.0369(8) 0.0251(7) 0.0312(7) 0.0088(6) -0.0081(6) -0.0015(5)
    C10 0.0475(9) 0.0257(7) 0.0394(8) 0.0006(6) -0.0026(7) 0.0013(6)
    C11 0.0436(8) 0.0447(8) 0.0284(7) -0.0039(7) -0.0023(6) 0.0003(6)
    C12 0.0216(6) 0.0377(7) 0.0234(7) 0.0069(5) 0.0010(5) 0.0014(6)
    C13 0.0202(6) 0.0381(7) 0.0242(7) 0.0066(5) -0.0014(5) -0.0060(5)
    C14 0.0193(6) 0.0268(6) 0.0235(6) 0.0041(5) -0.0010(5) -0.0041(5)
    C15 0.0295(7) 0.0287(7) 0.0301(7) 0.0041(5) -0.0002(5) 0.0028(5)
    C16 0.0351(8) 0.0462(9) 0.0235(7) 0.0105(6) -0.0019(6) 0.0039(6)
    C17 0.0319(7) 0.0518(9) 0.0251(7) 0.0110(6) -0.0078(5) -0.0102(6)
    C18 0.0263(7) 0.0332(7) 0.0341(7) 0.0034(5) -0.0058(5) -0.0117(6)
    C19 0.0171(6) 0.0265(6) 0.0238(6) 0.0054(5) 0.0001(5) -0.0017(5)
    C20 0.0325(7) 0.0263(7) 0.0445(8) -0.0010(6) 0.0015(6) 0.0022(6)
    C21 0.0460(9) 0.0285(8) 0.0800(13) 0.0068(7) -0.0047(8) -0.0070(8)
    C22 0.0340(8) 0.0588(10) 0.0284(7) 0.0060(7) -0.0064(6) -0.0136(7)
_geom_special_details
;
All e.s.d.'s (except the e.s.d. in the dihedral angle between two l.s. planes)
are estimated using the full covariance matrix. The cell e.s.d.'s are taken
into account individually in the estimation of e.s.d.'s in distances, angles
and torsion angles; correlations between e.s.d.'s in cell parameters are only
used when they are defined by crystal symmetry. An approximate (isotropic)
treatment of cell e.s.d.'s is used for estimating e.s.d.'s involving l.s.
planes.
;
loop_
    _geom_bond_atom_site_label_1
    _geom_bond_atom_site_label_2
    _geom_bond_site_symmetry_2
    _geom_bond_distance
    _geom_bond_publ_flag
    C1 O1 . 1.2238(15) ?
    C1 N1 . 1.3671(16) ?
    C1 C2 . 1.4759(18) ?
    C2 N2 . 1.2854(16) ?
    C2 C11 . 1.4862(18) ?
    C3 N2 . 1.3825(17) ?
    C3 C4 . 1.3862(17) ?
    C3 C8 . 1.4049(17) ?
    C4 C5 . 1.366(2) ?
    C4 H4 . 0.93 ?
    C5 C6 . 1.388(2) ?
    C5 H5 . 0.93 ?
    C6 C7 . 1.3707(19) ?
    C6 H6 . 0.93 ?
    C7 C8 . 1.3885(18) ?
    C7 H7 . 0.93 ?
    C8 N1 . 1.3891(15) ?
    C9 N1 . 1.4696(15) ?
    C9 H9A . 0.97 ?
    C9 H9B . 0.97 ?
    C10 C9 . 1.5041(19) ?
    C10 H10A . 0.96 ?
    C10 H10B . 0.96 ?
    C10 H10C . 0.96 ?
    C11 H11A . 0.96 ?
    C11 H11B . 0.96 ?
    C11 H11C . 0.96 ?
    C12 O2 . 1.2245(15) ?
    C12 N3 . 1.3705(17) ?
    C12 C13 . 1.473(2) ?
    C13 N4 . 1.2891(17) ?
    C13 C22 . 1.4876(19) ?
    C14 N4 . 1.3882(16) ?
    C14 C15 . 1.3918(18) ?
    C14 C19 . 1.3963(18) ?
    C15 C16 . 1.371(2) ?
    C15 H15 . 0.93 ?
    C16 C17 . 1.382(2) ?
    C16 H16 . 0.93 ?
    C17 C18 . 1.3761(19) ?
    C17 H17 . 0.93 ?
    C18 C19 . 1.3926(18) ?
    C18 H18 . 0.93 ?
    C19 N3 . 1.3934(16) ?
    C20 N3 . 1.4687(17) ?
    C20 H20A . 0.97 ?
    C20 H20B . 0.97 ?
    C21 C20 . 1.509(2) ?
    C21 H21A . 0.96 ?
    C21 H21B . 0.96 ?
    C21 H21C . 0.96 ?
    C22 H22A . 0.96 ?
    C22 H22B . 0.96 ?
    C22 H22C . 0.96 ?
loop_
    _geom_angle_atom_site_label_1
    _geom_angle_atom_site_label_2
    _geom_angle_atom_site_label_3
    _geom_angle_site_symmetry_1
    _geom_angle_site_symmetry_3
    _geom_angle
    _geom_angle_publ_flag
    O1 C1 N1 . . 121.88(12) ?
    O1 C1 C2 . . 122.05(12) ?
    N1 C1 C2 . . 116.07(11) ?
    N2 C2 C1 . . 123.59(11) ?
    N2 C2 C11 . . 119.68(12) ?
    C1 C2 C11 . . 116.73(12) ?
    N2 C3 C4 . . 118.34(11) ?
    N2 C3 C8 . . 122.24(11) ?
    C4 C3 C8 . . 119.42(12) ?
    C5 C4 C3 . . 121.10(12) ?
    C5 C4 H4 . . 119.5 ?
    C3 C4 H4 . . 119.5 ?
    C4 C5 C6 . . 119.04(12) ?
    C4 C5 H5 . . 120.5 ?
    C6 C5 H5 . . 120.5 ?
    C7 C6 C5 . . 121.44(13) ?
    C7 C6 H6 . . 119.3 ?
    C5 C6 H6 . . 119.3 ?
    C6 C7 C8 . . 119.68(12) ?
    C6 C7 H7 . . 120.2 ?
    C8 C7 H7 . . 120.2 ?
    C7 C8 N1 . . 122.76(11) ?
    C7 C8 C3 . . 119.32(11) ?
    N1 C8 C3 . . 117.92(11) ?
    N1 C9 C10 . . 111.68(11) ?
    N1 C9 H9A . . 109.3 ?
    C10 C9 H9A . . 109.3 ?
    N1 C9 H9B . . 109.3 ?
    C10 C9 H9B . . 109.3 ?
    H9A C9 H9B . . 107.9 ?
    C9 C10 H10A . . 109.5 ?
    C9 C10 H10B . . 109.5 ?
    H10A C10 H10B . . 109.5 ?
    C9 C10 H10C . . 109.5 ?
    H10A C10 H10C . . 109.5 ?
    H10B C10 H10C . . 109.5 ?
    C2 C11 H11A . . 109.5 ?
    C2 C11 H11B . . 109.5 ?
    H11A C11 H11B . . 109.5 ?
    C2 C11 H11C . . 109.5 ?
    H11A C11 H11C . . 109.5 ?
    H11B C11 H11C . . 109.5 ?
    O2 C12 N3 . . 121.81(13) ?
    O2 C12 C13 . . 122.35(13) ?
    N3 C12 C13 . . 115.83(11) ?
    N4 C13 C12 . . 123.82(12) ?
    N4 C13 C22 . . 119.61(13) ?
    C12 C13 C22 . . 116.56(12) ?
    N4 C14 C15 . . 118.06(12) ?
    N4 C14 C19 . . 122.33(11) ?
    C15 C14 C19 . . 119.57(12) ?
    C16 C15 C14 . . 121.14(13) ?
    C16 C15 H15 . . 119.4 ?
    C14 C15 H15 . . 119.4 ?
    C15 C16 C17 . . 118.97(13) ?
    C15 C16 H16 . . 120.5 ?
    C17 C16 H16 . . 120.5 ?
    C18 C17 C16 . . 121.23(13) ?
    C18 C17 H17 . . 119.4 ?
    C16 C17 H17 . . 119.4 ?
    C17 C18 C19 . . 120.05(13) ?
    C17 C18 H18 . . 120 ?
    C19 C18 H18 . . 120 ?
    C18 C19 N3 . . 122.96(12) ?
    C18 C19 C14 . . 119.04(12) ?
    N3 C19 C14 . . 118.00(11) ?
    N3 C20 C21 . . 111.52(11) ?
    N3 C20 H20A . . 109.3 ?
    C21 C20 H20A . . 109.3 ?
    N3 C20 H20B . . 109.3 ?
    C21 C20 H20B . . 109.3 ?
    H20A C20 H20B . . 108 ?
    C20 C21 H21A . . 109.5 ?
    C20 C21 H21B . . 109.5 ?
    H21A C21 H21B . . 109.5 ?
    C20 C21 H21C . . 109.5 ?
    H21A C21 H21C . . 109.5 ?
    H21B C21 H21C . . 109.5 ?
    C13 C22 H22A . . 109.5 ?
    C13 C22 H22B . . 109.5 ?
    H22A C22 H22B . . 109.5 ?
    C13 C22 H22C . . 109.5 ?
    H22A C22 H22C . . 109.5 ?
    H22B C22 H22C . . 109.5 ?
    C1 N1 C8 . . 121.35(10) ?
    C1 N1 C9 . . 116.87(10) ?
    C8 N1 C9 . . 121.66(10) ?
    C2 N2 C3 . . 118.47(11) ?
    C12 N3 C19 . . 121.53(11) ?
    C12 N3 C20 . . 117.23(11) ?
    C19 N3 C20 . . 121.20(11) ?
    C13 N4 C14 . . 118.27(11) ?
loop_
    _geom_hbond_atom_site_label_D
    _geom_hbond_atom_site_label_H
    _geom_hbond_atom_site_label_A
    _geom_hbond_site_symmetry_A
    _geom_hbond_distance_DH
    _geom_hbond_distance_HA
    _geom_hbond_distance_DA
    _geom_hbond_angle_DHA
    _geom_hbond_publ_flag
    C7 H7 O2 1_556 0.93 2.43 3.291(3) 154.00 yes
    C17 H17 O1 . 0.93 2.46 3.301(3) 151.00 yes
    C11 H11B Cg3 2_666 0.96 3.34 3.893(3) 119 no
    C22 H22C Cg4 2_555 0.96 2.71 3.516(3) 142 yes
