# Supplementary material for: 1-Ethyl-3-methyl­quinoxalin-2(1H)-one
Source: Acta Crystallogr Sect E Struct Rep Online. 2008 Oct 31;64(Pt 11):o2234. doi: 10.1107/S1600536808033989 (PMC2959506; doi:10.1107/S1600536808033989)
Supplement: Supplementary file 2 [file e-64-o2234-Isup2.hkl]

#
# h,k,l, Fc-squared, Fo-squared, sigma(Fo-squared) and status flag
#
data_I
_shelx_title ' '
_shelx_refln_list_code          4
_shelx_F_calc_maximum      135.97
_exptl_crystal_F_000       400.00
_reflns_d_resolution_high  0.8001
 
loop_
 _symmetry_equiv_pos_as_xyz
 'x, y, z'
 '-x, -y, -z'
 
_cell_length_a     7.4101
_cell_length_b     9.1405
_cell_length_c    14.2960
_cell_angle_alpha  84.976
_cell_angle_beta   78.717
_cell_angle_gamma  88.137
 
_shelx_F_squared_multiplier     1.000
 
loop_
 _refln_index_h
 _refln_index_k
 _refln_index_l
 _refln_F_squared_calc
 _refln_F_squared_meas
 _refln_F_squared_sigma
 _refln_observed_status
   1   0   0      592.03      223.93    188.62 o
   2   0   0    13217.97    10025.09    350.77 o
   3   0   0        6.21        8.46      1.04 o
   4   0   0      357.85      361.93      2.65 o
   5   0   0       55.20       51.22      1.44 o
   6   0   0        3.53        3.85      1.48 o
   7   0   0       95.52       98.60      2.34 o
   8   0   0       27.92       25.82      2.02 o
   9   0   0        1.29        0.04      0.30 o
  -9   1   0       19.31       15.90      2.70 o
  -8   1   0        3.92        5.04      1.95 o
  -7   1   0        7.55        6.16      1.83 o
  -6   1   0       29.71       28.22      1.54 o
  -5   1   0      151.95      163.25      2.13 o
  -4   1   0     1412.13     1423.86     17.27 o
  -3   1   0      129.68      128.63      1.58 o
  -2   1   0    18486.75    12704.10    632.62 o
  -1   1   0      800.66      676.15      5.89 o
   1   1   0     1586.92     1330.53      3.74 o
   2   1   0      656.89      638.67      2.38 o
   3   1   0       87.82      100.14      1.42 o
   4   1   0       25.11       27.89      1.52 o
   5   1   0        2.92        2.00      0.98 o
   6   1   0      177.86      182.41      2.63 o
   7   1   0        5.86        5.09      1.68 o
   8   1   0       46.15       41.64      2.05 o
   9   1   0        6.04        6.92      2.59 o
  -8   2   0       36.36       30.42      3.03 o
  -7   2   0        0.56        0.36      1.91 o
  -6   2   0     1119.67     1164.18     26.59 o
  -5   2   0      111.11      123.19      2.96 o
  -4   2   0     3819.72     3852.35     25.98 o
  -3   2   0        8.85       10.48      0.79 o
  -2   2   0     4056.40     3850.54     28.21 o
  -1   2   0       21.47       29.43      1.13 o
   0   2   0      682.30      601.81      2.22 o
   1   2   0      772.47      764.52      4.49 o
   2   2   0       71.00       86.46      1.59 o
   3   2   0       88.59       90.93      1.59 o
   4   2   0      679.77      686.00      6.93 o
   5   2   0       43.55       38.50      1.41 o
   6   2   0      253.61      249.14      3.00 o
   7   2   0        3.97        2.24      1.68 o
   8   2   0      110.36      118.73      2.79 o
  -8   3   0      123.82      117.32      4.34 o
  -7   3   0        3.85        1.73      3.90 o
  -6   3   0       73.61       73.96      1.82 o
  -5   3   0      112.44      114.66      1.79 o
  -4   3   0        5.18        7.57      0.94 o
  -3   3   0        7.90        9.28      1.03 o
  -2   3   0      327.69      331.25      6.33 o
  -1   3   0      255.50      267.43      3.74 o
   0   3   0     1171.03     1174.81      5.37 o
   1   3   0       99.73      101.94      0.96 o
   2   3   0      225.71      238.23      1.69 o
   3   3   0      189.52      195.62      4.09 o
   4   3   0      407.39      455.36     13.21 o
   5   3   0       15.76       12.01      2.09 o
   6   3   0       43.77       45.76      2.83 o
   7   3   0       12.06        8.31      2.30 o
   8   3   0        0.49        1.66      3.01 o
  -8   4   0       30.08       30.43      3.39 o
  -7   4   0       11.43        6.57      2.70 o
  -6   4   0        6.18        3.33      2.26 o
  -5   4   0       88.56       87.76      3.87 o
  -4   4   0        0.07        0.68      0.91 o
  -3   4   0        2.02        1.76      0.58 o
  -2   4   0      643.77      604.67      9.56 o
  -1   4   0       80.79       85.45      4.60 o
   0   4   0     1014.30     1017.31      2.72 o
   1   4   0      385.51      417.61      2.06 o
   2   4   0     2113.30     2196.38      5.26 o
   3   4   0      149.74      155.47      2.80 o
   4   4   0      168.06      203.41      5.08 o
   5   4   0        2.35        0.06      1.07 o
   6   4   0       14.13        9.64      2.45 o
   7   4   0        0.09       -1.62      1.62 o
   8   4   0        0.61       -0.75      3.14 o
  -8   5   0        0.16       -2.34      2.34 o
  -7   5   0       47.12       44.95      3.19 o
  -6   5   0        2.70        2.23      2.42 o
  -5   5   0        1.15        0.24      0.82 o
  -4   5   0        0.57       -1.02      1.02 o
  -3   5   0      114.01      112.87      1.88 o
  -2   5   0      125.50      138.79      2.05 o
  -1   5   0        7.67        8.38      0.30 o
   0   5   0      173.80      205.75      3.22 o
   1   5   0        1.63        1.36      0.53 o
   2   5   0      233.31      220.89      3.23 o
   3   5   0      143.49      159.24      4.78 o
   4   5   0      448.60      443.99      7.67 o
   5   5   0       18.99       18.83      3.26 o
   6   5   0        0.07       -0.80      2.26 o
   7   5   0        9.04        6.23      1.70 o
   8   5   0        2.55        1.10      1.23 o
  -7   6   0        2.75        4.45      3.57 o
  -6   6   0        1.46        1.50      4.07 o
  -5   6   0       40.05       35.41      2.51 o
  -4   6   0      687.99      663.80      6.74 o
  -3   6   0       46.77       50.88      3.95 o
  -2   6   0     1010.53      983.96      5.02 o
  -1   6   0        0.00        0.10      0.14 o
   0   6   0       21.25       21.92      0.62 o
   1   6   0      113.10      118.85      1.37 o
   2   6   0        6.55        7.97      0.77 o
   3   6   0      483.26      489.11     10.83 o
   4   6   0       75.77       73.30      1.56 o
   5   6   0      121.85      123.78      2.57 o
   6   6   0       24.52       21.81      2.37 o
   7   6   0        1.68       -0.76      1.67 o
  -7   7   0       11.53       17.22      3.77 o
  -6   7   0       32.44       28.73      2.71 o
  -5   7   0       15.33       13.51      2.30 o
  -4   7   0        0.00       -0.83      0.91 o
  -3   7   0       36.35       35.00      1.63 o
  -2   7   0     1494.26     1441.85     46.15 o
  -1   7   0       21.52       19.03      1.72 o
   0   7   0       75.13       73.49      2.24 o
   1   7   0       35.37       35.68      1.02 o
   2   7   0       50.07       50.09      1.18 o
   3   7   0        5.49        3.85      0.87 o
   4   7   0       15.69       12.47      0.94 o
   5   7   0       41.24       40.58      1.48 o
   6   7   0        9.99        7.41      1.73 o
   7   7   0        4.33        2.45      2.79 o
  -6   8   0       42.94       54.00      2.02 o
  -5   8   0       24.01       22.35      3.02 o
  -4   8   0       25.34       21.24      2.43 o
  -3   8   0        8.57        7.67      1.56 o
  -2   8   0      347.19      339.06      7.04 o
  -1   8   0       71.80       76.89      1.81 o
   0   8   0      419.75      400.78      9.23 o
   1   8   0       14.31       12.03      0.95 o
   2   8   0        7.40        3.66      1.24 o
   3   8   0        2.57        2.54      0.94 o
   4   8   0       20.93       19.35      1.66 o
   5   8   0       12.39       14.19      2.50 o
   6   8   0        0.02        1.31      1.70 o
  -5   9   0       17.72       17.76      3.94 o
  -4   9   0        3.23        3.73      2.84 o
  -3   9   0        0.52        0.81      1.37 o
  -2   9   0        6.54        7.42      1.54 o
  -1   9   0       53.68       54.92      3.25 o
   0   9   0       16.27       16.42      1.39 o
   1   9   0       60.43       61.12      1.61 o
   3   9   0        0.83        1.95      1.63 o
   4   9   0        7.20        5.83      1.87 o
   5   9   0        9.76        8.27      2.96 o
  -4  10   0       24.19       22.77      3.60 o
  -3  10   0        0.68       -0.37      4.80 o
  -2  10   0        0.34        0.79      1.35 o
  -1  10   0       37.21       32.99      2.96 o
   0  10   0        0.46        0.85      3.44 o
   1  10   0        7.02        6.73      2.33 o
   2  10   0        0.02        3.13      1.68 o
   3  10   0        1.47        0.66      1.25 o
   4  10   0        0.01       -0.21      1.75 o
  -2  11   0        0.01        0.98      1.93 o
  -1  11   0       14.75       12.41      3.58 o
   0  11   0       51.06       55.96      2.23 o
   1  11   0        6.14        9.26      1.81 o
   2  11   0        9.05       12.15      1.94 o
  -2 -11   1        1.04        2.74      1.90 o
  -1 -11   1        3.70        5.71      1.80 o
   0 -11   1       50.08       55.11      4.31 o
   1 -11   1        7.82        7.93      3.17 o
   2 -11   1       14.55       15.86      2.07 o
  -4 -10   1        0.19       -0.18      1.28 o
  -3 -10   1        0.12       -0.12      0.48 o
  -2 -10   1        9.81       10.97      2.48 o
  -1 -10   1        1.48        3.69      1.94 o
   0 -10   1       16.74       16.49      2.13 o
   1 -10   1        7.59        9.60      3.57 o
   2 -10   1        2.96        5.08      1.38 o
   3 -10   1       11.97       13.65      1.88 o
   4 -10   1        0.01       -0.01      0.36 o
  -5  -9   1        4.00        4.10      3.30 o
  -4  -9   1        0.53       -0.79      1.88 o
  -3  -9   1        1.74        3.15      1.68 o
  -2  -9   1       25.58       27.59      1.48 o
  -1  -9   1        4.04        5.14      1.11 o
   0  -9   1        4.01        2.90      2.11 o
   1  -9   1        1.49        1.54      1.56 o
   2  -9   1       31.30       27.90      1.61 o
   3  -9   1       11.50       13.82      2.64 o
   4  -9   1        3.65        3.55      2.44 o
   5  -9   1        6.31        5.29      2.15 o
  -6  -8   1        0.13       -0.82      1.73 o
  -5  -8   1        4.99        4.71      2.13 o
  -4  -8   1        2.26        2.58      1.68 o
  -3  -8   1        0.04        0.73      0.98 o
  -2  -8   1        2.97        4.67      1.19 o
  -1  -8   1       20.66       22.12      1.50 o
   0  -8   1        3.99        3.38      1.42 o
   1  -8   1        8.44        6.36      1.51 o
   2  -8   1      244.55      249.45     19.30 o
   3  -8   1        0.43        0.62      1.01 o
   4  -8   1        0.59        0.78      2.43 o
   5  -8   1        0.00       -1.28      2.39 o
   6  -8   1        0.54        2.78      2.21 o
  -7  -7   1        3.27        1.05     64.90 o
  -6  -7   1       22.07       23.01      2.97 o
  -5  -7   1        1.77        1.79      1.86 o
  -4  -7   1        2.97        2.71      0.81 o
  -3  -7   1       26.38       26.20      1.63 o
  -2  -7   1       36.95       39.40      0.97 o
  -1  -7   1       47.43       47.17      1.09 o
   0  -7   1       34.68       34.24      0.82 o
   1  -7   1       20.71       20.33      1.98 o
   2  -7   1      433.57      425.81     24.59 o
   3  -7   1        9.30        9.75      1.48 o
   4  -7   1      128.21      119.71      3.58 o
   5  -7   1        2.70        0.82      2.70 o
   6  -7   1       55.28       51.71      3.22 o
   7  -7   1        2.18        1.00      2.67 o
  -7  -6   1       10.58        9.35      1.86 o
  -6  -6   1        3.96        2.51      1.34 o
  -5  -6   1        3.03        3.18      1.14 o
  -4  -6   1        7.81        6.58      0.92 o
  -3  -6   1       94.60       99.36      3.36 o
  -2  -6   1       37.68       43.52      1.05 o
  -1  -6   1        4.38        3.66      0.79 o
   0  -6   1       30.05       25.82      1.39 o
   1  -6   1       34.89       30.76      0.60 o
   2  -6   1       86.03       84.16      3.14 o
   3  -6   1       23.25       22.24      1.83 o
   4  -6   1      812.69      770.83      7.10 o
   5  -6   1       30.69       30.06      2.61 o
   6  -6   1        3.10        2.89      1.83 o
   7  -6   1       25.50       27.61      3.37 o
  -8  -5   1       20.39       22.76      1.95 o
  -7  -5   1        0.92       -1.00      1.44 o
  -6  -5   1        8.22        9.25      2.60 o
  -5  -5   1       15.53       12.13      2.21 o
  -4  -5   1        4.16        5.56      1.10 o
  -3  -5   1       29.97       35.19      0.86 o
  -2  -5   1      224.85      235.37      3.73 o
  -1  -5   1        2.46        2.45      0.58 o
   0  -5   1       24.06       18.98      0.67 o
   1  -5   1        0.63        0.93      0.36 o
   2  -5   1       46.41       52.94      3.10 o
   3  -5   1       10.15       10.69      1.59 o
   4  -5   1       93.51       97.80      2.89 o
   5  -5   1       74.74       71.69      2.83 o
   6  -5   1       19.44       18.74      1.54 o
   7  -5   1       26.65       27.25      2.94 o
   8  -5   1        1.61        0.02      0.36 o
  -8  -4   1        7.17        2.34      4.46 o
  -7  -4   1      104.37      100.30      3.64 o
  -6  -4   1        1.79        1.86      1.82 o
  -5  -4   1        1.38        2.70      1.71 o
  -4  -4   1       51.55       57.40      1.93 o
  -3  -4   1       17.64       18.98      0.69 o
  -2  -4   1      116.21      103.03      1.18 o
  -1  -4   1      886.83      846.54      7.12 o
   0  -4   1       11.30       10.90      0.59 o
   1  -4   1      122.24      126.51      3.22 o
   2  -4   1        3.07        7.66      1.26 o
   3  -4   1      519.99      525.34     16.87 o
   4  -4   1        0.32       -0.12      0.91 o
   5  -4   1       22.85       23.03      1.63 o
   6  -4   1        7.24        6.44      1.41 o
   7  -4   1        0.16       -1.94      2.19 o
   8  -4   1       16.98       16.23      3.71 o
  -8  -3   1        1.11        1.54      2.04 o
  -7  -3   1      146.49      135.24      3.82 o
  -6  -3   1       51.92       52.96      2.56 o
  -5  -3   1        2.35       -0.11      0.79 o
  -4  -3   1      122.57      138.29      5.43 o
  -3  -3   1       11.45       12.09      1.33 o
  -2  -3   1      999.50     1065.72     16.14 o
  -1  -3   1      329.09      350.45      3.30 o
   0  -3   1      464.58      464.63      1.61 o
   1  -3   1      127.23      128.27      1.15 o
   2  -3   1       44.44       54.87      1.61 o
   3  -3   1      202.46      198.10      4.95 o
   4  -3   1       42.29       42.04      3.99 o
   5  -3   1       89.10       86.99      1.85 o
   6  -3   1       67.30       69.48      2.31 o
   7  -3   1        0.48       -1.06      1.82 o
   8  -3   1        0.14       -2.34      2.34 o
  -8  -2   1       59.80       58.72      2.22 o
  -7  -2   1       36.04       33.52      1.83 o
  -6  -2   1      335.72      335.51      3.49 o
  -5  -2   1       54.53       51.54      1.54 o
  -4  -2   1      376.81      370.14     10.31 o
  -3  -2   1       51.08       49.22      2.25 o
  -2  -2   1      550.89      539.92      3.38 o
  -1  -2   1      446.46      417.90      7.77 o
   0  -2   1      194.76      183.97      0.84 o
   1  -2   1     2014.43     1938.62      3.52 o
   2  -2   1        7.12        4.98      0.56 o
   3  -2   1       17.66       15.90      0.96 o
   4  -2   1       62.79       56.84      1.31 o
   5  -2   1       95.28      102.70      2.91 o
   6  -2   1        1.67        3.48      1.30 o
   7  -2   1       29.66       30.75      2.04 o
   8  -2   1        0.11       -0.08      0.86 o
  -8  -1   1      123.56      124.28      2.72 o
  -7  -1   1       21.63       24.40      1.67 o
  -6  -1   1      140.29      137.82      2.42 o
  -5  -1   1       33.85       27.46      1.30 o
  -4  -1   1      112.52      110.17      1.71 o
  -3  -1   1      141.37      142.50      3.09 o
  -2  -1   1       25.99       26.12      1.01 o
  -1  -1   1      107.47       94.50      4.46 o
   1  -1   1       27.44       34.08      1.51 o
   2  -1   1      861.61      849.65     10.97 o
   3  -1   1       57.76       57.89      1.60 o
   4  -1   1      323.14      341.10      5.23 o
   5  -1   1        9.68        8.38      0.79 o
   6  -1   1       97.50       97.95      2.03 o
   7  -1   1       45.89       50.09      1.94 o
   8  -1   1        1.18        0.73      4.23 o
   9  -1   1        0.94       -1.26      1.75 o
  -8   0   1       92.13       92.02      4.18 o
  -7   0   1       16.59       12.52      1.55 o
  -6   0   1        8.46        4.54      1.91 o
  -5   0   1        2.97        0.09      1.33 o
  -4   0   1       94.89      100.77      1.65 o
  -3   0   1       26.67       25.97      1.12 o
  -2   0   1     8231.26     7139.38     22.86 o
  -1   0   1       74.90       72.42      2.19 o
   2   0   1       17.91       19.23      4.07 o
   3   0   1        3.49        3.65      0.75 o
   4   0   1      464.11      461.86      4.94 o
   5   0   1        0.02        0.63      0.87 o
   6   0   1       97.71       95.90      2.03 o
   7   0   1        6.01        4.50      1.74 o
   8   0   1       31.55       31.96      3.47 o
   9   0   1        0.04        0.01      1.29 o
  -8   1   1       27.29       24.64      2.23 o
  -7   1   1        2.10        3.03      1.47 o
  -6   1   1      321.33      328.21      7.31 o
  -5   1   1       18.07       18.79      1.27 o
  -4   1   1     2885.67     2834.80     37.38 o
  -3   1   1        0.59       -0.31      0.31 o
  -2   1   1     4305.87     4043.77     49.22 o
  -1   1   1       68.07       68.12      0.52 o
   1   1   1       17.96       18.39      1.62 o
   2   1   1    12167.63    10096.45     60.37 o
   3   1   1      225.89      225.33      1.81 o
   4   1   1      315.67      311.87      2.45 o
   5   1   1       38.97       34.70      1.34 o
   6   1   1       70.72       72.61      2.05 o
   7   1   1        0.00       -0.65      1.27 o
   8   1   1       23.05       21.82      2.19 o
   9   1   1        2.91        0.49      1.95 o
  -8   2   1      277.93      262.35      3.55 o
  -7   2   1        5.63        3.95      1.79 o
  -6   2   1     1025.31     1002.34     29.47 o
  -5   2   1       95.74      107.03      3.88 o
  -4   2   1     2021.32     1988.63     20.38 o
  -3   2   1        4.77        3.75      0.77 o
  -2   2   1     2606.19     2495.19     13.23 o
  -1   2   1      116.79      109.72      1.62 o
   0   2   1      362.27      336.93      7.86 o
   1   2   1      145.58      141.08      1.13 o
   2   2   1     7584.37     6569.14    184.54 o
   3   2   1      188.95      176.46      1.74 o
   4   2   1     1515.16     1453.60     18.87 o
   5   2   1       43.91       47.45      1.82 o
   6   2   1      154.83      153.65      3.03 o
   7   2   1        0.57       -0.12      2.89 o
   8   2   1       56.95       59.71      2.88 o
   9   2   1        0.79       -0.83      1.52 o
  -8   3   1      428.81      395.28      6.80 o
  -7   3   1        0.01       -0.70    314.05 o
  -6   3   1      712.88      716.37     17.68 o
  -5   3   1       38.27       36.96      2.27 o
  -4   3   1     1396.14     1463.11     43.41 o
  -3   3   1      507.35      519.51      8.80 o
  -2   3   1       18.94       18.54      0.40 o
  -1   3   1      153.35      154.41      1.34 o
   0   3   1      502.09      495.94      3.69 o
   1   3   1      452.97      448.13      7.37 o
   2   3   1     1495.04     1535.90     10.50 o
   3   3   1       31.48       34.43      2.09 o
   4   3   1      351.11      397.81     17.13 o
   5   3   1       14.93       13.19      1.66 o
   6   3   1       98.51       96.27      3.12 o
   7   3   1        9.20        6.06      2.91 o
   8   3   1        0.02       -1.73      1.73 o
  -8   4   1      231.42      220.19      5.49 o
  -7   4   1        1.64        2.90      2.71 o
  -6   4   1      186.61      186.65      4.45 o
  -5   4   1       12.06       10.68      2.31 o
  -4   4   1      173.98      162.91      7.54 o
  -3   4   1      518.16      536.29      7.18 o
  -2   4   1      774.93      782.77     25.77 o
  -1   4   1       24.10       30.13      2.85 o
   0   4   1     2142.68     2170.92     10.68 o
   1   4   1        3.17        1.80      0.91 o
   2   4   1     1753.88     1878.32     15.50 o
   3   4   1      570.26      592.22     12.69 o
   4   4   1       29.13       39.41      1.59 o
   5   4   1       15.76       12.76      1.72 o
   6   4   1       11.41        6.97      2.79 o
   7   4   1        7.27        5.37      3.26 o
   8   4   1        0.42       -1.71      1.71 o
  -8   5   1        4.05       -0.47      1.20 o
  -7   5   1       11.45        9.72      3.02 o
  -6   5   1       20.73       16.96      2.68 o
  -5   5   1        0.76        1.63      1.86 o
  -4   5   1      133.50      141.77      3.27 o
  -3   5   1        3.16        2.22      1.13 o
  -2   5   1      209.56      212.34      4.50 o
  -1   5   1      241.72      233.99      5.60 o
   0   5   1      704.26      766.26      3.53 o
   1   5   1      296.37      333.27      7.93 o
   2   5   1       26.74       42.75      1.06 o
   3   5   1        0.83       -0.70      0.78 o
   4   5   1       99.06      105.23      4.12 o
   5   5   1        0.55       -1.01      1.01 o
   6   5   1        1.59        2.01      1.78 o
   7   5   1        4.04        2.07      2.31 o
   8   5   1       11.17       11.72      2.11 o
  -7   6   1        0.48       -0.40      1.74 o
  -6   6   1       53.11       50.03      3.27 o
  -5   6   1       10.98       13.14      2.24 o
  -4   6   1       83.56       82.00      3.09 o
  -3   6   1       67.11       60.45      5.20 o
  -2   6   1        0.10        1.45      1.08 o
  -1   6   1        6.26        9.74      1.87 o
   0   6   1        0.78        3.76      0.56 o
   1   6   1       12.03       12.64      0.79 o
   2   6   1       61.07       64.31      1.72 o
   3   6   1        4.79        4.82      0.84 o
   4   6   1      161.97      165.44     11.12 o
   5   6   1       57.04       56.66      2.41 o
   6   6   1        0.72       -0.99      2.10 o
   7   6   1        0.22       -2.11      2.11 o
  -6   7   1       40.08       34.86      3.17 o
  -5   7   1       55.95       52.71      3.05 o
  -4   7   1        2.57        2.81      1.46 o
  -3   7   1       46.96       50.62      4.47 o
  -2   7   1      355.14      373.05      7.63 o
  -1   7   1       52.27       54.29      1.55 o
   0   7   1       33.61       33.52      0.79 o
   1   7   1        0.23        0.87      0.77 o
   2   7   1       83.66       85.91      1.69 o
   3   7   1        0.10       -0.14      0.28 o
   4   7   1      110.10       99.96      3.03 o
   5   7   1       22.63       19.25      3.70 o
   6   7   1      149.08      140.78      3.93 o
   7   7   1        0.18       -0.26      1.16 o
  -6   8   1        0.55        1.74      3.12 o
  -5   8   1       22.91       26.09      2.95 o
  -4   8   1       16.92       17.53      2.62 o
  -3   8   1        4.93        6.48      1.48 o
  -2   8   1      160.03      162.29      3.21 o
  -1   8   1       23.41       26.71      2.53 o
   0   8   1      874.08      905.48     30.23 o
   1   8   1       40.12       40.07      2.02 o
   2   8   1       25.89       19.64      1.15 o
   3   8   1        5.05        2.69      1.26 o
   4   8   1       29.47       24.59      1.13 o
   5   8   1        0.12        0.77      0.97 o
   6   8   1       11.12       10.20      2.83 o
  -5   9   1        0.24        0.47      1.14 o
  -4   9   1        2.46        2.40      3.50 o
  -3   9   1        0.22        0.74      1.03 o
  -2   9   1        0.08        0.23      1.24 o
  -1   9   1        1.94        0.09      1.30 o
   0   9   1      554.55      542.33      3.94 o
   1   9   1       24.22       27.14      1.45 o
   2   9   1      157.33      144.32      2.91 o
   3   9   1        9.53        7.78      1.45 o
   4   9   1       17.20       14.95      1.63 o
   5   9   1        0.20        0.01      0.03 o
  -4  10   1        2.24        4.48      4.54 o
  -3  10   1        0.19        1.95      1.82 o
  -2  10   1        2.04        1.24      1.39 o
  -1  10   1       37.27       37.25      1.88 o
   0  10   1        0.40        0.01      0.57 o
   1  10   1        4.38        6.11      2.00 o
   2  10   1        5.41        9.40      2.31 o
   3  10   1        0.15        2.84      1.94 o
   4  10   1        0.72       -0.87      1.66 o
  -2  11   1       35.49       38.71      3.35 o
  -1  11   1       18.81       22.03      2.88 o
   0  11   1        7.03        3.57      4.17 o
   1  11   1        0.42        0.14      1.03 o
   2  11   1        0.17        2.40      1.32 o
  -1 -11   2        5.08        8.69      2.11 o
   0 -11   2      114.32      138.07      2.88 o
   1 -11   2       16.03       19.23      3.48 o
  -3 -10   2       11.23       12.18      2.99 o
  -2 -10   2        1.13        1.31      2.39 o
  -1 -10   2        1.51        3.93      2.67 o
   0 -10   2        0.14        1.64      2.15 o
   1 -10   2        0.45        0.51      1.25 o
   2 -10   2       51.82       59.48      2.76 o
   3 -10   2        0.58        2.56      1.46 o
   4 -10   2        1.43        1.34      2.70 o
  -5  -9   2        0.07        0.44      1.78 o
  -4  -9   2        0.01       -0.18      8.51 o
  -3  -9   2       16.67       13.23      2.47 o
  -2  -9   2        9.02        9.18      1.50 o
  -1  -9   2        0.02        3.56      2.23 o
   0  -9   2       37.02       33.93      2.62 o
   1  -9   2        0.20        0.91      0.98 o
   2  -9   2       19.04       19.34      1.76 o
   3  -9   2       56.44       55.79      2.97 o
   4  -9   2        0.62        0.38      1.34 o
   5  -9   2       14.62       14.07      2.81 o
  -6  -8   2        6.66        8.40      3.31 o
  -5  -8   2        0.39        0.50     16.17 o
  -4  -8   2       25.97       30.97      2.66 o
  -3  -8   2        0.13        0.42      0.86 o
  -2  -8   2       36.71       33.81      1.42 o
  -1  -8   2       42.64       44.14      1.45 o
   0  -8   2        0.61       -0.10      2.57 o
   1  -8   2      153.26      155.84      7.46 o
   2  -8   2       77.48       78.35      4.38 o
   3  -8   2       56.73       54.21      1.86 o
   4  -8   2       15.10       14.09      1.75 o
   5  -8   2        2.60       -0.67      1.78 o
   6  -8   2        4.39        7.99      1.84 o
  -6  -7   2        6.14        6.72      3.25 o
  -5  -7   2       15.68       13.38      2.45 o
  -4  -7   2       70.13       63.76      1.86 o
  -3  -7   2        0.24       -0.53      0.53 o
  -2  -7   2       26.80       27.98      0.89 o
  -1  -7   2       66.69       74.05      1.10 o
   0  -7   2        5.59        6.76      0.75 o
   1  -7   2       20.89       23.61      0.99 o
   2  -7   2       48.93       48.12      5.24 o
   3  -7   2       49.34       48.74      2.51 o
   4  -7   2      251.47      238.06      2.95 o
   5  -7   2       13.23       12.54      2.58 o
   6  -7   2       11.65       11.78      1.69 o
   7  -7   2        0.11       -0.63      2.09 o
  -7  -6   2        0.33       -1.47      1.73 o
  -6  -6   2        7.47        5.56      3.33 o
  -5  -6   2        0.30       -0.25      0.76 o
  -4  -6   2       35.83       36.54      1.07 o
  -3  -6   2      240.82      240.81      4.16 o
  -2  -6   2        0.15       -0.06      0.17 o
  -1  -6   2        1.05        3.44      0.60 o
   0  -6   2       13.03       10.40      0.62 o
   1  -6   2        8.00       10.89      1.57 o
   2  -6   2      101.60      105.63      6.19 o
   3  -6   2        1.29        5.23      1.18 o
   4  -6   2     1101.98     1039.65      5.24 o
   5  -6   2        1.78        1.17      1.41 o
   6  -6   2       29.19       27.91      1.72 o
   7  -6   2        1.27        1.15      2.93 o
  -7  -5   2        4.12        3.39      1.79 o
  -6  -5   2        5.34        3.99      1.31 o
  -5  -5   2       22.82       19.19      1.28 o
  -4  -5   2       30.62       28.37      1.01 o
  -3  -5   2       55.35       55.88      0.96 o
  -2  -5   2      428.50      454.24      3.21 o
  -1  -5   2      599.96      663.37      2.25 o
   0  -5   2       27.16       29.48      0.73 o
   1  -5   2       35.85       36.29      0.65 o
   2  -5   2        8.56        8.68      1.36 o
   3  -5   2       38.01       44.92      1.46 o
   4  -5   2      524.06      517.34     14.99 o
   5  -5   2      102.79      105.12      1.96 o
   6  -5   2      417.16      403.55      4.10 o
   7  -5   2        9.44        7.20      3.17 o
   8  -5   2       10.11       10.96      3.74 o
  -8  -4   2        0.60       -1.48      2.45 o
  -7  -4   2       76.05       76.22      3.49 o
  -6  -4   2        0.59       -0.96      1.22 o
  -5  -4   2       20.94       20.28      1.92 o
  -4  -4   2       73.32       81.72      3.45 o
  -3  -4   2      146.00      158.05      3.29 o
  -2  -4   2      240.28      235.46      3.56 o
  -1  -4   2      389.73      417.06      1.65 o
   0  -4   2      353.04      375.12      3.07 o
   1  -4   2      149.44      162.72      1.91 o
   2  -4   2      347.43      355.57      3.64 o
   3  -4   2        2.18        2.91      0.77 o
   4  -4   2       23.65       23.92      1.06 o
   5  -4   2       17.32       17.16      2.21 o
   6  -4   2       72.18       71.24      1.64 o
   7  -4   2        0.35       -1.12      1.12 o
   8  -4   2       12.93       11.68      3.49 o
  -8  -3   2        0.02       -2.43      2.43 o
  -7  -3   2       41.33       37.35      2.84 o
  -6  -3   2       42.07       40.34      2.56 o
  -5  -3   2        3.36        4.14      1.50 o
  -4  -3   2       21.61       19.67      1.22 o
  -3  -3   2       95.71       91.13      2.98 o
  -2  -3   2      252.80      256.04      2.08 o
  -1  -3   2        3.61        5.10      0.39 o
   0  -3   2     4281.59     3925.72     22.79 o
   1  -3   2      340.54      332.09      1.45 o
   2  -3   2       19.31       24.96      5.12 o
   3  -3   2      143.89      150.61      3.64 o
   4  -3   2        7.52        7.14      0.79 o
   5  -3   2       14.11       11.99      0.86 o
   6  -3   2       33.57       30.16      1.10 o
   7  -3   2       47.00       48.98      4.14 o
   8  -3   2        2.49        3.87      3.25 o
  -8  -2   2        2.64        3.36      2.28 o
  -7  -2   2       36.88       33.17      2.31 o
  -6  -2   2        1.60        3.01      1.11 o
  -5  -2   2      385.00      371.86     11.81 o
  -4  -2   2        9.21        6.02      0.56 o
  -3  -2   2       14.71       15.51      0.74 o
  -2  -2   2       90.11       89.50      2.60 o
  -1  -2   2      534.12      571.09      2.19 o
   0  -2   2      174.58      183.51      1.25 o
   1  -2   2      478.70      448.08      1.90 o
   2  -2   2        2.87        1.48      0.51 o
   3  -2   2      112.05      103.66      1.04 o
   4  -2   2       60.69       61.38      0.92 o
   5  -2   2       26.54       29.67      0.83 o
   6  -2   2       11.88       14.94      1.44 o
   7  -2   2      109.73      110.11      3.23 o
   8  -2   2        9.17        9.92      2.04 o
   9  -2   2        3.98        0.74      2.86 o
  -8  -1   2       16.97       15.60      2.18 o
  -7  -1   2        0.74        0.20      0.66 o
  -6  -1   2        0.04        0.82      1.11 o
  -5  -1   2        0.00       -0.44      1.20 o
  -4  -1   2       82.92       84.77      1.80 o
  -3  -1   2       33.62       31.93      0.70 o
  -2  -1   2        0.92        1.12      0.36 o
  -1  -1   2      282.02      224.06      6.21 o
   0  -1   2      828.82      783.63      9.51 o
   1  -1   2      786.51      719.49      2.56 o
   2  -1   2      257.35      261.06      3.48 o
   3  -1   2        2.12        2.29      0.68 o
   4  -1   2      118.25      107.80      1.00 o
   5  -1   2       57.65       61.40      0.81 o
   6  -1   2      140.67      142.60      2.24 o
   7  -1   2        6.74        6.61      1.43 o
   8  -1   2       44.84       49.34      2.04 o
   9  -1   2        1.16        0.08      0.27 o
  -8   0   2        0.11        1.25      1.34 o
  -7   0   2       27.77       27.90      1.84 o
  -6   0   2       95.52       90.87      2.25 o
  -5   0   2        9.59       10.15      1.08 o
  -4   0   2        4.63        7.08      2.57 o
  -3   0   2        0.01        0.18      0.38 o
  -2   0   2       36.62       33.86      0.98 o
  -1   0   2        0.32        0.07      0.27 o
   0   0   2     3085.65     2679.11     15.11 o
   1   0   2      668.98      536.75     11.54 o
   2   0   2     7252.78     6654.43     22.43 o
   3   0   2        0.06       -0.02      0.48 o
   4   0   2       45.36       42.50      0.55 o
   5   0   2      186.39      178.01      2.09 o
   6   0   2       42.39       40.65      1.56 o
   7   0   2      130.30      137.91      2.51 o
   8   0   2       72.75       75.14      2.38 o
   9   0   2       28.45       28.04      2.45 o
  -8   1   2       10.74       10.33      3.26 o
  -7   1   2        0.05        0.15      1.32 o
  -6   1   2        0.33        0.18      0.51 o
  -5   1   2       81.08       77.51      1.66 o
  -4   1   2      256.29      265.43      3.00 o
  -3   1   2       20.91       21.85      1.00 o
  -2   1   2      311.71      293.10      3.02 o
  -1   1   2      880.28      735.35      2.23 o
   0   1   2      406.09      386.75      9.45 o
   1   1   2     1631.54     1446.98      6.55 o
   2   1   2    13692.31    11214.16     84.62 o
   3   1   2      124.92      119.40      3.62 o
   4   1   2       69.44       87.90      3.57 o
   5   1   2       49.38       60.29      2.52 o
   6   1   2      162.22      159.14      2.36 o
   7   1   2       16.56       15.43      1.58 o
   8   1   2        0.70        0.32      1.04 o
   9   1   2       22.07       21.31      2.55 o
  -8   2   2       56.22       49.27      3.63 o
  -7   2   2       10.93       12.13      1.92 o
  -6   2   2      480.11      494.99     13.98 o
  -5   2   2       96.99      107.16      3.68 o
  -4   2   2     1465.93     1530.27     21.60 o
  -3   2   2     1195.83     1176.18     11.90 o
  -2   2   2     1779.33     1714.91     20.40 o
  -1   2   2      699.80      627.30      4.48 o
   0   2   2      858.91      764.16      9.36 o
   1   2   2       53.53       42.25      3.21 o
   2   2   2     3125.36     3027.03      5.38 o
   3   2   2      247.61      268.57      3.04 o
   4   2   2     2027.85     1977.11     20.39 o
   5   2   2       68.84       65.00      1.51 o
   6   2   2       50.03       49.28      1.65 o
   7   2   2       15.84       16.55      1.59 o
   8   2   2        0.39       -0.95      1.01 o
   9   2   2        5.93        2.81      2.96 o
  -8   3   2      156.40      135.19      4.62 o
  -7   3   2       14.73       10.77      2.45 o
  -6   3   2      491.09      498.84      3.84 o
  -5   3   2      262.97      261.13      9.31 o
  -4   3   2        2.90        3.37      1.01 o
  -3   3   2        0.36        3.44      0.62 o
  -2   3   2     1065.43     1096.58      2.75 o
  -1   3   2      154.25      155.46      1.41 o
   0   3   2      297.93      313.00      5.56 o
   1   3   2      231.34      227.03      6.16 o
   2   3   2       36.43       38.28      1.40 o
   3   3   2      364.67      362.25      8.35 o
   4   3   2      709.34      742.78      5.67 o
   5   3   2       88.24       88.79      2.69 o
   6   3   2       10.59        9.15      2.25 o
   7   3   2       26.49       21.62      2.64 o
   8   3   2        7.65        5.04      3.85 o
  -8   4   2      322.19      323.96      6.61 o
  -7   4   2        0.17        0.62      1.49 o
  -6   4   2       51.51       43.37      3.01 o
  -5   4   2       19.48       17.04      2.31 o
  -4   4   2        9.66        7.57      0.82 o
  -3   4   2       46.49       52.20      0.71 o
  -2   4   2        5.73       10.89      1.08 o
  -1   4   2      199.56      192.62      2.10 o
   0   4   2      705.09      722.14      4.04 o
   1   4   2       13.42       16.56      0.89 o
   2   4   2      389.79      422.13      2.43 o
   3   4   2      163.28      150.60      1.77 o
   4   4   2      139.75      135.62      2.92 o
   5   4   2       37.82       41.62      1.75 o
   6   4   2        2.34        2.20      1.30 o
   7   4   2        2.63       -0.11      2.43 o
   8   4   2        1.66       -1.55      1.55 o
  -7   5   2       95.89       96.52      4.11 o
  -6   5   2       30.75       35.69      2.83 o
  -5   5   2        0.30       -1.07      1.18 o
  -4   5   2      182.04      191.44      4.10 o
  -3   5   2       20.54       19.28      1.31 o
  -2   5   2     1203.30     1186.50     33.26 o
  -1   5   2      130.87      135.79      1.69 o
   0   5   2      540.95      595.64      4.47 o
   1   5   2       26.37       31.35      0.91 o
   2   5   2       57.92       75.09      1.27 o
   3   5   2      113.37      111.45      1.76 o
   4   5   2       68.57       72.24      1.61 o
   5   5   2       94.06       95.34      1.95 o
   6   5   2       39.57       47.65      3.47 o
   7   5   2        0.36        0.06      2.14 o
   8   5   2       15.58       11.45      2.14 o
  -7   6   2       24.53       22.27      3.59 o
  -6   6   2      171.70      164.24      4.52 o
  -5   6   2        2.54        2.89      2.24 o
  -4   6   2      362.89      343.48      4.08 o
  -3   6   2       23.47       21.93      1.51 o
  -2   6   2      752.12      779.15      4.28 o
  -1   6   2      239.50      231.67      2.25 o
   0   6   2      104.73      115.26      1.26 o
   1   6   2        0.32        0.71      0.61 o
   2   6   2        3.05        1.41      1.20 o
   3   6   2        1.18        1.41      1.20 o
   4   6   2       49.62       39.91      1.40 o
   5   6   2      111.02      111.18      2.10 o
   6   6   2      175.21      161.20      2.58 o
   7   6   2        0.12       -0.99      1.66 o
  -6   7   2       61.86       61.33      3.50 o
  -5   7   2        6.02        4.45      3.40 o
  -4   7   2       90.61       95.64      3.04 o
  -3   7   2      186.69      178.16      2.71 o
  -2   7   2       92.05       83.15      1.86 o
  -1   7   2        4.30        6.34      1.26 o
   0   7   2      521.16      512.44      2.19 o
   1   7   2        1.35        1.83      0.86 o
   2   7   2       47.10       44.62      1.24 o
   3   7   2       23.40       21.39      1.22 o
   4   7   2       53.43       43.44      1.50 o
   5   7   2       70.84       69.43      1.80 o
   6   7   2        0.02       -0.22      1.25 o
   7   7   2       31.56       26.17      2.09 o
  -6   8   2       29.75       31.48      3.78 o
  -5   8   2       15.48       19.06      2.94 o
  -4   8   2        0.28       -0.01      0.16 o
  -3   8   2        3.54        1.43      1.75 o
  -2   8   2        9.55       10.63      1.48 o
  -1   8   2       40.51       44.58      1.93 o
   0   8   2     1155.00     1129.72     19.45 o
   1   8   2       18.59       19.16      0.94 o
   2   8   2      301.39      270.42      2.47 o
   3   8   2        9.14        6.20      1.43 o
   4   8   2       11.79       10.67      1.46 o
   5   8   2        2.39        2.58      1.67 o
   6   8   2       53.47       43.28      1.82 o
  -5   9   2        1.27        4.29      2.83 o
  -4   9   2       38.43       47.40      2.34 o
  -3   9   2        0.37        0.14      1.52 o
  -2   9   2      110.48      107.89      5.58 o
  -1   9   2       28.24       30.10      1.57 o
   0   9   2        7.40        9.59      2.46 o
   1   9   2       65.02       67.92      1.81 o
   2   9   2       58.27       75.29      4.84 o
   3   9   2        0.13        0.62      0.60 o
   4   9   2      110.72      104.49      2.04 o
   5   9   2        8.97        9.51      2.54 o
  -4  10   2       54.36       64.80      2.53 o
  -3  10   2        0.12        0.04      1.48 o
  -2  10   2       60.61       63.62      3.00 o
  -1  10   2       10.63        9.94      1.87 o
   0  10   2       36.36       25.79      1.91 o
   1  10   2        2.23        1.62      1.86 o
   2  10   2      246.73      237.10      4.25 o
  -2  11   2        3.36        2.31      2.01 o
  -1  11   2        0.78        3.11      2.98 o
   0  11   2       12.84        6.89      3.49 o
   1  11   2       20.01       19.66      2.96 o
   2  11   2        0.37        2.22      2.42 o
   0 -11   3       26.85       29.56      2.24 o
   1 -11   3       17.15       19.13      2.35 o
  -3 -10   3      119.89      139.58      3.79 o
  -2 -10   3       22.30       33.26      2.82 o
  -1 -10   3        2.30        5.57      1.92 o
   0 -10   3        7.38        9.56      1.82 o
   1 -10   3        0.12       -0.87      1.46 o
   2 -10   3       16.55       20.81      3.54 o
   3 -10   3       81.92       85.98      4.09 o
  -4  -9   3       23.57       30.11      2.83 o
  -3  -9   3       39.75       40.74      1.79 o
  -2  -9   3        0.01       -0.25      0.41 o
  -1  -9   3        0.03        0.15      1.60 o
   0  -9   3        6.52        5.60      1.44 o
   1  -9   3        0.15       -0.38      0.79 o
   2  -9   3       47.94       47.79      1.96 o
   3  -9   3       49.47       53.55      2.03 o
   4  -9   3      336.08      358.18      4.07 o
   5  -9   3       27.30       23.38      2.22 o
  -5  -8   3        0.00       -0.14      2.03 o
  -4  -8   3        0.09       -0.06      2.14 o
  -3  -8   3       11.04       11.07      1.51 o
  -2  -8   3       20.89       23.51      1.44 o
  -1  -8   3        0.00       -0.57      1.06 o
   0  -8   3       10.39       14.41      1.43 o
   1  -8   3      115.97      117.21      2.29 o
   2  -8   3      128.46      135.60      2.55 o
   3  -8   3       83.11       88.90      2.15 o
   4  -8   3      231.00      228.14      4.58 o
   5  -8   3       44.78       43.63      2.01 o
   6  -8   3       43.49       42.37      2.13 o
  -6  -7   3        1.41        0.23      6.18 o
  -5  -7   3        5.92        5.42      2.43 o
  -4  -7   3        3.57        2.12      2.56 o
  -3  -7   3        1.04        0.71      1.23 o
  -2  -7   3        8.34        7.55      1.22 o
  -1  -7   3        0.01       -0.53      1.39 o
   0  -7   3       19.07       18.63      0.95 o
   1  -7   3       63.58       68.72      1.41 o
   2  -7   3      296.99      298.06      7.24 o
   3  -7   3       18.57       19.13      1.49 o
   4  -7   3       13.18       12.40      1.44 o
   5  -7   3        0.42       -0.50      1.13 o
   6  -7   3        0.11        0.81      1.15 o
   7  -7   3        3.41        2.09      3.29 o
  -7  -6   3       30.72       31.29      3.35 o
  -6  -6   3       40.85       37.62      2.74 o
  -5  -6   3       21.67       21.73      2.29 o
  -4  -6   3        0.22       -0.51      0.51 o
  -3  -6   3        5.22        5.64      0.82 o
  -2  -6   3       40.64       37.67      0.81 o
  -1  -6   3       50.98       44.13      0.79 o
   0  -6   3       36.24       42.28      0.78 o
   1  -6   3       12.76       12.60      0.57 o
   2  -6   3       19.34       14.37      1.27 o
   3  -6   3       77.87       77.24      3.16 o
   4  -6   3      112.04      114.92      2.14 o
   5  -6   3       33.32       33.18      2.96 o
   6  -6   3      115.94      114.36      2.29 o
   7  -6   3       53.79       57.57      3.36 o
  -7  -5   3        2.35        2.55      3.02 o
  -6  -5   3        0.66       -0.30      1.26 o
  -5  -5   3        0.04       -0.26      1.00 o
  -4  -5   3        5.68        6.20      0.92 o
  -3  -5   3       10.68        9.07      0.71 o
  -2  -5   3       31.32       31.44      0.70 o
  -1  -5   3      209.95      219.02      1.37 o
   0  -5   3       49.72       46.49      1.17 o
   1  -5   3       17.34       19.66      0.52 o
   2  -5   3        0.51        0.24      1.18 o
   3  -5   3        0.09        2.37      1.15 o
   4  -5   3       35.63       38.34      1.43 o
   5  -5   3       46.21       44.31      2.25 o
   6  -5   3      585.40      599.22      5.06 o
   7  -5   3        2.84        1.66      2.82 o
   8  -5   3       14.69       15.16      3.52 o
  -8  -4   3        2.48        2.29      2.34 o
  -7  -4   3       65.86       64.33      3.21 o
  -6  -4   3        0.75       -0.31      2.13 o
  -5  -4   3       26.31       23.03      2.30 o
  -4  -4   3       54.17       56.08      2.67 o
  -3  -4   3       84.23       80.05      1.00 o
  -2  -4   3       57.76       53.16      0.78 o
  -1  -4   3       24.61       32.79      0.55 o
   0  -4   3      310.76      333.06      3.67 o
   1  -4   3      595.12      662.98      2.57 o
   2  -4   3        0.00       -1.18      1.49 o
   3  -4   3      108.72      100.16      1.53 o
   4  -4   3        2.11        2.78      0.62 o
   5  -4   3       32.02       33.28      1.03 o
   6  -4   3      170.61      166.96      2.20 o
   7  -4   3       10.84       11.06      2.73 o
   8  -4   3       95.18      100.24      4.01 o
  -8  -3   3        9.04        8.88      3.63 o
  -7  -3   3       54.28       52.56      2.92 o
  -6  -3   3        2.40        3.03      2.14 o
  -5  -3   3      228.31      209.31      3.86 o
  -4  -3   3       20.89       22.12      2.57 o
  -3  -3   3       95.70       97.42      2.61 o
  -2  -3   3      312.13      301.95      2.15 o
  -1  -3   3        4.62        7.46      1.43 o
   0  -3   3      618.19      586.76      2.54 o
   1  -3   3      588.52      621.36      2.74 o
   2  -3   3      289.91      306.63      8.79 o
   3  -3   3       24.11       23.38      0.96 o
   4  -3   3        1.39        2.20      0.66 o
   5  -3   3       22.14       22.13      0.89 o
   6  -3   3        7.51        7.23      0.98 o
   7  -3   3        7.90        7.41      1.99 o
   8  -3   3        6.39        6.47      2.63 o
  -8  -2   3        2.23        0.36      1.77 o
  -7  -2   3        2.49        2.49      1.81 o
  -6  -2   3        4.00        4.07      1.41 o
  -5  -2   3      420.54      408.94      5.34 o
  -4  -2   3       97.82      104.76      4.31 o
  -3  -2   3        6.50        8.31      0.79 o
  -2  -2   3       66.81       71.12      2.11 o
  -1  -2   3      300.58      283.72      3.71 o
   0  -2   3       20.53       22.52      0.62 o
   1  -2   3      149.51      160.28      4.38 o
   2  -2   3      559.95      577.53      8.02 o
   3  -2   3       63.08       54.86      3.10 o
   4  -2   3        4.58        5.56      0.62 o
   5  -2   3       27.18       30.96      0.92 o
   6  -2   3       10.54        9.01      1.43 o
   7  -2   3       68.97       73.25      2.13 o
   8  -2   3       11.92       13.16      1.92 o
   9  -2   3        3.36        1.89      5.72 o
  -8  -1   3        2.90        4.94      2.63 o
  -7  -1   3       16.27       17.67      1.81 o
  -6  -1   3       33.63       32.23      1.69 o
  -5  -1   3        4.92        3.75      1.11 o
  -4  -1   3      149.32      144.83      3.40 o
  -3  -1   3      109.74      111.19      1.56 o
  -2  -1   3      122.04      116.51      2.29 o
  -1  -1   3     1408.19     1278.50     12.72 o
   0  -1   3     1601.49     1401.17     11.56 o
   1  -1   3      980.45      885.64      7.15 o
   2  -1   3      804.67      776.23      2.41 o
   3  -1   3      375.58      370.69      1.92 o
   4  -1   3       64.74       66.84      0.90 o
   5  -1   3       29.20       24.86      1.23 o
   6  -1   3        2.52        1.76      1.35 o
   7  -1   3        0.33        0.82      1.49 o
   8  -1   3        1.45        0.03      0.73 o
   9  -1   3        7.05        5.71      2.37 o
  -8   0   3        7.10        7.41      2.64 o
  -7   0   3        3.80        2.13      1.93 o
  -6   0   3        9.72       10.35      1.58 o
  -5   0   3        3.61        2.85      1.23 o
  -4   0   3        0.20       -0.02      0.65 o
  -3   0   3       59.65       61.43      1.28 o
  -2   0   3      665.64      627.13      2.05 o
  -1   0   3      930.33      804.39      4.77 o
   0   0   3       69.52       61.27      1.20 o
   1   0   3     1224.11     1158.67      9.12 o
   2   0   3     1828.92     1836.32     10.48 o
   3   0   3      289.84      296.92      5.04 o
   4   0   3       98.50      102.36      3.19 o
   5   0   3       33.65       31.70      1.28 o
   6   0   3       20.19       25.22      2.06 o
   7   0   3       14.87       18.01      1.50 o
   8   0   3       42.17       41.64      3.80 o
   9   0   3       13.12       11.93      2.42 o
  -8   1   3        3.07        3.34      3.44 o
  -7   1   3        4.38        3.67      1.86 o
  -6   1   3       12.72       14.30      3.52 o
  -5   1   3       17.20       19.19      1.25 o
  -4   1   3      382.80      359.05      4.26 o
  -3   1   3      768.94      745.42     17.02 o
  -2   1   3        2.53        3.61      0.46 o
  -1   1   3      707.51      658.27      4.57 o
   0   1   3     1487.72     1286.43      7.80 o
   1   1   3       98.08       99.15      0.92 o
   2   1   3     1257.16     1219.82      8.21 o
   3   1   3       29.02       27.62      0.57 o
   4   1   3     1276.95     1272.71     14.05 o
   5   1   3        0.42       -0.84      1.19 o
   6   1   3       21.14       22.52      1.82 o
   7   1   3        2.84        2.98      1.77 o
   8   1   3       23.75       22.63      1.92 o
   9   1   3       10.75        8.19      2.49 o
  -8   2   3       18.22       11.82      4.13 o
  -7   2   3        0.41        0.07      0.17 o
  -6   2   3        0.03       -0.26      0.87 o
  -5   2   3        3.81        5.43      1.22 o
  -4   2   3       47.47       41.95      1.23 o
  -3   2   3      306.91      342.99      1.96 o
  -2   2   3       25.24       27.12      0.70 o
  -1   2   3      162.95      141.13      0.89 o
   0   2   3      283.80      243.66      3.08 o
   1   2   3     1188.05     1161.25      5.51 o
   2   2   3       11.45        7.33      0.94 o
   3   2   3      106.54      106.69      1.13 o
   4   2   3     2929.50     2846.87     15.38 o
   5   2   3       33.24       35.31      1.30 o
   6   2   3        2.72        2.56      1.17 o
   7   2   3       10.15       10.09      1.41 o
   8   2   3        1.10        0.73      0.79 o
   9   2   3        6.01        5.73      2.55 o
  -8   3   3       54.19       56.99      3.88 o
  -7   3   3        7.96        3.09      3.40 o
  -6   3   3       10.43        9.31      1.59 o
  -5   3   3        0.03       -0.78      0.78 o
  -4   3   3       35.46       39.59      1.13 o
  -3   3   3      232.94      253.35      5.47 o
  -2   3   3      299.20      294.29      1.81 o
  -1   3   3      158.71      188.94      1.67 o
   0   3   3      963.71      905.81      2.95 o
   1   3   3        8.51        8.54      1.03 o
   2   3   3       45.99       53.32     10.44 o
   3   3   3        6.78        5.71      1.06 o
   4   3   3     1194.69     1210.26      4.75 o
   5   3   3       51.41       48.67      2.28 o
   6   3   3      249.64      235.15      4.21 o
   7   3   3       14.98       20.27      1.61 o
   8   3   3        3.47       -0.36      1.35 o
   9   3   3        1.55        0.06      0.25 o
  -8   4   3       24.74       23.89      3.92 o
  -7   4   3      211.02      205.15      5.18 o
  -6   4   3        1.27        1.74      2.27 o
  -5   4   3       10.49       13.73      2.13 o
  -4   4   3       75.85       78.18      2.77 o
  -3   4   3        2.80        4.11      0.55 o
  -2   4   3      198.33      231.37      2.26 o
  -1   4   3      579.92      648.22      4.43 o
   0   4   3      149.02      161.23      2.12 o
   1   4   3       39.28       37.07      2.74 o
   2   4   3       35.81       34.38      1.12 o
   3   4   3       64.44       70.88      1.43 o
   4   4   3       27.09       32.31      1.22 o
   5   4   3       10.59       11.62      1.25 o
   6   4   3       52.44       51.05      3.43 o
   7   4   3       19.74       20.52      1.72 o
   8   4   3        0.45       -0.49      1.90 o
  -7   5   3       27.34       23.06      3.14 o
  -6   5   3        2.02        1.66      2.72 o
  -5   5   3       13.50       12.70      2.56 o
  -4   5   3       16.07       18.83      1.47 o
  -3   5   3       51.94       43.43      1.47 o
  -2   5   3       32.02       33.37      1.26 o
  -1   5   3      279.69      298.70      5.92 o
   0   5   3      196.08      204.17      2.73 o
   1   5   3        0.46        0.26      0.77 o
   2   5   3       33.86       32.14      1.06 o
   3   5   3      137.99      150.00      1.84 o
   4   5   3       60.49       62.42      4.27 o
   5   5   3       46.67       48.03      1.64 o
   6   5   3        4.80        6.54      1.58 o
   7   5   3        1.42        2.70      1.65 o
   8   5   3        1.72        0.64      2.31 o
  -7   6   3       11.16        4.55      5.01 o
  -6   6   3       11.47       10.46      3.15 o
  -5   6   3       48.39       44.11      2.83 o
  -4   6   3      107.29      109.27      2.35 o
  -3   6   3       24.21       22.34      1.66 o
  -2   6   3      122.05      122.31      4.89 o
  -1   6   3       14.03       16.04      1.05 o
   0   6   3      113.12      121.96      1.85 o
   1   6   3      193.75      191.36      1.46 o
   2   6   3       51.58       55.18      2.31 o
   3   6   3       36.67       38.76      1.28 o
   4   6   3        3.43        4.24      1.17 o
   5   6   3        8.63        8.24      1.41 o
   6   6   3       22.77       20.74      1.65 o
   7   6   3       24.81       25.01      1.75 o
   8   6   3        4.67        0.41      1.69 o
  -6   7   3       47.83       41.86      3.48 o
  -5   7   3        9.31        4.93      3.45 o
  -4   7   3       91.27       87.73      4.14 o
  -3   7   3        9.83        8.15      1.57 o
  -2   7   3        1.11        0.52      1.22 o
  -1   7   3       76.74       79.14      1.70 o
   0   7   3       15.18       16.67      0.72 o
   1   7   3       33.76       35.15      0.93 o
   2   7   3        0.07        0.16      0.40 o
   3   7   3        0.07       -0.87      0.87 o
   4   7   3        7.06        5.05      1.25 o
   5   7   3        8.04       10.87      2.47 o
   6   7   3       54.20       46.20      1.88 o
   7   7   3        7.65        3.43      2.22 o
  -6   8   3      115.68      112.64      4.38 o
  -5   8   3       14.14       14.28      2.86 o
  -4   8   3        1.10        3.36      1.48 o
  -3   8   3       11.28       11.17      1.89 o
  -2   8   3       11.14       11.35      1.54 o
  -1   8   3        0.20        0.76      0.90 o
   0   8   3      198.29      213.85      2.60 o
   1   8   3       62.21       61.07      1.65 o
   2   8   3      168.39      197.98      2.14 o
   3   8   3        2.23       -0.79      1.26 o
   4   8   3       22.28       15.98      2.06 o
   5   8   3        5.82        4.91      1.80 o
   6   8   3       13.80       15.46      3.06 o
  -5   9   3       21.71       27.75      3.79 o
  -4   9   3        5.32        5.66      2.21 o
  -3   9   3        1.83        3.04      3.43 o
  -2   9   3        6.38        6.35      1.74 o
  -1   9   3        0.47        0.38      1.07 o
   0   9   3      117.55      112.40      3.06 o
   1   9   3        0.42        0.29      0.49 o
   2   9   3      954.55      973.71     22.98 o
   3   9   3        3.23        2.38      1.54 o
   4   9   3       23.70       16.84      2.98 o
   5   9   3        0.12       -0.61      1.49 o
  -3  10   3        9.17       14.40      2.42 o
  -2  10   3        9.62        7.61      2.13 o
  -1  10   3        2.80        2.89      1.58 o
   0  10   3       63.59       59.83      2.60 o
   1  10   3        1.50       -0.02      1.32 o
   2  10   3      115.09      132.13      3.76 o
   3  10   3        3.36        3.39      1.40 o
  -1  11   3        6.18        8.36      2.17 o
   0  11   3       59.13       62.35      5.63 o
   1  11   3        0.28       -1.18      1.38 o
   2  11   3       16.67       11.07      3.16 o
  -3 -10   4       17.89       20.14      3.37 o
  -2 -10   4       51.19       70.19      3.17 o
  -1 -10   4       10.03        9.70      1.76 o
   0 -10   4       52.77       62.37      2.23 o
   1 -10   4        0.26       -0.20      0.37 o
   2 -10   4        9.67        9.84      2.10 o
   3 -10   4       11.67       12.97      2.20 o
  -4  -9   4       56.36       69.65      3.19 o
  -3  -9   4       32.11       33.70      1.89 o
  -2  -9   4       36.84       42.49      2.17 o
  -1  -9   4       38.29       36.33      2.42 o
   0  -9   4        0.41        1.59      1.20 o
   1  -9   4       26.70       24.15      1.71 o
   2  -9   4       84.54       88.91      2.38 o
   3  -9   4       26.38       27.18      1.88 o
   4  -9   4       22.71       19.81      2.06 o
   5  -9   4       87.28       92.28      2.66 o
  -5  -8   4        1.37        0.49      2.49 o
  -4  -8   4        0.03       -0.68      4.80 o
  -3  -8   4       14.45       13.47      1.62 o
  -2  -8   4       34.32       36.99      2.23 o
  -1  -8   4      301.19      297.79      4.52 o
   0  -8   4      251.92      255.11      7.43 o
   1  -8   4      225.47      214.71      2.93 o
   2  -8   4      503.61      482.89      4.16 o
   3  -8   4      131.98      136.09      6.27 o
   4  -8   4      296.50      297.55      4.91 o
   5  -8   4       24.48       26.58      1.82 o
   6  -8   4      112.57      117.78      4.15 o
  -6  -7   4       76.89       82.04      3.81 o
  -5  -7   4        5.50        7.47      2.81 o
  -4  -7   4       32.69       35.80      1.67 o
  -3  -7   4       51.75       48.39      1.66 o
  -2  -7   4      168.68      169.74      2.41 o
  -1  -7   4      199.57      210.88      2.48 o
   0  -7   4     1012.61     1024.47     29.43 o
   1  -7   4       75.05       82.60      2.94 o
   2  -7   4      392.11      380.33      3.76 o
   3  -7   4        6.06        8.31      1.49 o
   4  -7   4      165.37      169.99      5.55 o
   5  -7   4        1.48        0.59      0.99 o
   6  -7   4       11.34        7.27      2.23 o
   7  -7   4        3.39        4.26      2.53 o
  -6  -6   4      156.84      160.86      4.44 o
  -5  -6   4      140.57      137.22      4.02 o
  -4  -6   4      141.95      141.32      6.46 o
  -3  -6   4      204.20      202.62      4.11 o
  -2  -6   4      846.98      856.96      5.05 o
  -1  -6   4      205.36      215.84      2.33 o
   0  -6   4      484.45      511.17     11.09 o
   1  -6   4        0.02        0.84      0.70 o
   2  -6   4        2.78        2.21      1.44 o
   3  -6   4       70.75       72.08      1.74 o
   4  -6   4       44.11       42.82      1.67 o
   5  -6   4       11.26        9.41      1.52 o
   6  -6   4      437.12      437.63      4.59 o
   7  -6   4        8.07        5.05      3.10 o
  -7  -5   4        1.33        2.43      2.21 o
  -6  -5   4        4.76        8.02      2.64 o
  -5  -5   4        5.53        7.28      2.34 o
  -4  -5   4      208.40      213.96      4.92 o
  -3  -5   4       95.48      100.35      1.16 o
  -2  -5   4      431.59      427.41      2.88 o
  -1  -5   4       75.29       94.79      1.41 o
   0  -5   4        1.46        1.12      0.95 o
   1  -5   4       65.39       55.19      1.36 o
   2  -5   4        4.54        4.67      1.06 o
   3  -5   4       23.70       23.46      2.42 o
   4  -5   4       65.62       69.51      1.72 o
   5  -5   4       36.18       36.16      1.54 o
   6  -5   4       81.78       80.73      1.99 o
   7  -5   4       14.78       12.95      2.94 o
   8  -5   4        0.08        2.62      3.82 o
  -7  -4   4       24.57       24.95      3.14 o
  -6  -4   4       45.82       37.92      2.87 o
  -5  -4   4        1.44        0.52      1.76 o
  -4  -4   4       24.05       22.70      1.20 o
  -3  -4   4       14.97       14.44      1.04 o
  -2  -4   4       60.81       54.95      0.72 o
  -1  -4   4        2.28        1.24      1.37 o
   0  -4   4      574.01      596.41     12.47 o
   1  -4   4      384.48      453.44     12.16 o
   2  -4   4      157.82      160.38      2.21 o
   3  -4   4      163.21      162.48      1.89 o
   4  -4   4       29.47       29.70      1.24 o
   5  -4   4       44.61       46.49      1.54 o
   6  -4   4      267.14      277.36      3.45 o
   7  -4   4       40.20       38.79      2.77 o
   8  -4   4      256.75      252.75      5.47 o
  -8  -3   4        7.30        4.50      4.41 o
  -7  -3   4        0.06        1.38      2.92 o
  -6  -3   4        2.35        2.24      3.20 o
  -5  -3   4      163.33      172.85      3.82 o
  -4  -3   4       16.39       18.00      1.74 o
  -3  -3   4       34.51       35.29      1.12 o
  -2  -3   4       91.21       99.24      1.46 o
  -1  -3   4       84.78       78.05      1.52 o
   0  -3   4      130.96      123.75      3.12 o
   1  -3   4      726.21      759.62      4.65 o
   2  -3   4      548.01      575.26      8.62 o
   3  -3   4      347.20      387.17      2.49 o
   4  -3   4       85.74       92.30      1.47 o
   5  -3   4        0.00        0.21      0.60 o
   6  -3   4        0.76        1.08      0.99 o
   7  -3   4        3.03        3.81      1.54 o
   8  -3   4       96.99      116.02      3.84 o
  -8  -2   4        1.80        2.60      3.19 o
  -7  -2   4        5.74        5.84      1.80 o
  -6  -2   4        1.29        0.15      0.68 o
  -5  -2   4      194.26      203.40      2.79 o
  -4  -2   4       39.67       39.68      1.39 o
  -3  -2   4      749.32      800.36     34.47 o
  -2  -2   4       36.50       37.21      1.13 o
  -1  -2   4      177.26      177.07      2.22 o
   0  -2   4      287.04      278.75      2.46 o
   1  -2   4      912.17      873.97      4.40 o
   2  -2   4      877.22      892.72     11.23 o
   3  -2   4      151.10      162.10      1.60 o
   4  -2   4       45.66       40.30      1.03 o
   5  -2   4       15.99       19.19      0.78 o
   6  -2   4      104.82      107.15      3.70 o
   7  -2   4       16.55       18.66      1.55 o
   8  -2   4        0.11        0.59      1.73 o
   9  -2   4       24.08       20.84      3.75 o
  -8  -1   4       20.17       19.23      2.47 o
  -7  -1   4        0.63       -1.11      1.11 o
  -6  -1   4        0.02       -0.21      0.70 o
  -5  -1   4        2.28        0.17      0.84 o
  -4  -1   4        0.91        0.62      0.50 o
  -3  -1   4      403.65      406.04      8.82 o
  -2  -1   4        7.54        7.20      0.71 o
  -1  -1   4      444.30      437.84      6.73 o
   0  -1   4       52.44       42.33      0.71 o
   1  -1   4      224.93      227.86      1.91 o
   2  -1   4      381.88      382.77      5.83 o
   3  -1   4      313.36      321.55      7.45 o
   4  -1   4      295.16      279.72      1.62 o
   5  -1   4      250.22      243.12      1.62 o
   6  -1   4       39.25       39.19      3.11 o
   7  -1   4       23.71       27.94      3.66 o
   8  -1   4       36.96       35.84      1.91 o
   9  -1   4       43.73       43.56      2.41 o
  -8   0   4       63.01       65.31      3.13 o
  -7   0   4       47.07       54.27      2.09 o
  -6   0   4        0.00       -0.46      0.99 o
  -5   0   4       14.26       13.22      1.36 o
  -4   0   4       69.00       66.16      2.54 o
  -3   0   4      113.50      110.38      1.66 o
  -2   0   4       83.81       80.70      0.85 o
  -1   0   4      216.93      201.34      1.60 o
   0   0   4       65.69       62.62      1.41 o
   1   0   4      177.48      164.12      2.11 o
   2   0   4      318.38      328.27      5.29 o
   3   0   4      257.96      268.94      1.62 o
   4   0   4       11.15       13.97      0.72 o
   5   0   4        0.25        2.12      0.64 o
   6   0   4       11.37       10.14      1.42 o
   7   0   4        7.73        7.14      1.50 o
   8   0   4        0.83        0.69      1.61 o
   9   0   4        6.13        7.23      2.53 o
  -8   1   4       38.64       39.06      2.53 o
  -7   1   4       75.59       78.86      2.49 o
  -6   1   4      122.88      129.72      5.88 o
  -5   1   4       90.46       88.71      4.51 o
  -4   1   4        7.51        6.51      0.97 o
  -3   1   4       28.84       30.12      0.73 o
  -2   1   4       76.07       66.99      0.82 o
  -1   1   4      238.14      232.27      1.30 o
   0   1   4      643.51      595.38      2.44 o
   1   1   4      113.26      108.75      1.03 o
   2   1   4       56.15       56.92      0.53 o
   3   1   4        0.25        0.31      0.68 o
   4   1   4     1584.49     1686.18     17.25 o
   5   1   4        2.83        2.93      0.43 o
   6   1   4        0.98       -0.29      0.47 o
   7   1   4        8.86        9.10      1.46 o
   8   1   4        6.40        5.61      1.88 o
   9   1   4        5.92        4.79      2.42 o
  -8   2   4       51.48       49.71      4.06 o
  -7   2   4        0.11       -0.66      1.28 o
  -6   2   4        1.93        1.25      1.54 o
  -5   2   4       72.99       75.47      4.39 o
  -4   2   4       12.96       10.57      1.43 o
  -3   2   4       11.85       11.77      0.74 o
  -2   2   4      271.66      265.13      4.07 o
  -1   2   4      368.48      367.57      1.52 o
   0   2   4       71.05       69.93      2.15 o
   1   2   4      496.62      473.65      4.14 o
   2   2   4      152.39      152.99      1.37 o
   3   2   4       41.46       39.95      0.72 o
   4   2   4     1924.71     1925.52     33.21 o
   5   2   4       18.74       17.16      1.57 o
   6   2   4      183.24      186.50      8.08 o
   7   2   4       21.53       21.72      1.48 o
   8   2   4       48.36       51.09      1.99 o
   9   2   4       17.38       19.88      2.67 o
  -8   3   4        2.96        4.65      3.88 o
  -7   3   4       23.09       18.72      3.40 o
  -6   3   4        3.37        1.51      1.53 o
  -5   3   4        0.40       -0.56      0.71 o
  -4   3   4      111.65      120.68      3.76 o
  -3   3   4       40.70       43.21      0.91 o
  -2   3   4      144.81      160.46      2.73 o
  -1   3   4      751.43      774.40     21.23 o
   0   3   4       36.83       42.26      0.90 o
   1   3   4        3.18        4.48      0.58 o
   2   3   4      249.76      242.91      1.99 o
   3   3   4       99.68       88.21      1.57 o
   4   3   4      356.51      334.60      2.68 o
   5   3   4      132.55      135.04      2.81 o
   6   3   4      799.02      747.42      6.90 o
   7   3   4        9.81       12.67      1.45 o
   8   3   4       15.61       12.73      2.96 o
   9   3   4       15.42       11.68      3.69 o
  -7   4   4       58.02       59.64      3.47 o
  -6   4   4       24.65       19.13      2.58 o
  -5   4   4       23.07       22.01      2.53 o
  -4   4   4       21.19       24.01      1.03 o
  -3   4   4      334.37      339.89      7.87 o
  -2   4   4      189.75      199.46      2.15 o
  -1   4   4      129.95      162.08      1.83 o
   0   4   4      532.57      574.43      3.29 o
   1   4   4      221.56      243.93      1.43 o
   2   4   4       38.34       34.38      1.11 o
   3   4   4       71.12       69.46      3.80 o
   4   4   4       21.44       19.60      1.17 o
   5   4   4        6.24        4.98      1.21 o
   6   4   4      267.33      249.84      2.99 o
   7   4   4        3.95        4.30      1.49 o
   8   4   4       43.42       39.52      2.06 o
  -7   5   4       92.18       86.02      4.02 o
  -6   5   4       13.78       18.46      2.70 o
  -5   5   4       36.58       26.25      2.56 o
  -4   5   4        2.30        1.12      1.27 o
  -3   5   4        0.09       -0.06      0.28 o
  -2   5   4       59.59       60.35      1.47 o
  -1   5   4       38.11       29.89      1.24 o
   0   5   4      528.42      579.42      7.41 o
   1   5   4       95.01      120.50      1.88 o
   2   5   4       67.37       63.23      2.50 o
   3   5   4       55.38       50.80      2.26 o
   4   5   4        0.50       -0.68      0.69 o
   5   5   4        0.94        1.95      1.59 o
   6   5   4        1.98        2.19      1.26 o
   7   5   4       25.00       25.66      2.71 o
   8   5   4        8.26        6.11      2.08 o
  -7   6   4        3.79        3.84      3.32 o
  -6   6   4        3.15        1.46      4.33 o
  -5   6   4      231.03      222.01      4.90 o
  -4   6   4        2.80        5.12      1.74 o
  -3   6   4        4.10        3.52      1.43 o
  -2   6   4       69.35       65.57      1.75 o
  -1   6   4        0.97        0.69      1.58 o
   0   6   4       11.07       16.91      0.69 o
   1   6   4      110.70      116.08      1.24 o
   2   6   4       12.50       14.41      1.12 o
   3   6   4       44.00       45.20      1.35 o
   4   6   4        8.81        9.75      1.17 o
   5   6   4       19.82       19.99      1.49 o
   6   6   4       10.57        8.16      1.51 o
   7   6   4       37.09       38.65      1.93 o
   8   6   4        8.18        7.82      2.26 o
  -6   7   4        1.98       -0.85      2.13 o
  -5   7   4        5.11        1.76      3.47 o
  -4   7   4       15.04       11.43      1.78 o
  -3   7   4        0.17       -1.37      1.65 o
  -2   7   4        1.75        1.43      1.33 o
  -1   7   4       53.99       55.89      1.57 o
   0   7   4       44.00       43.22      1.46 o
   1   7   4        3.74        3.14      0.77 o
   2   7   4        9.49       11.28      0.80 o
   3   7   4       28.80       25.93      1.96 o
   4   7   4        8.24        7.76      1.28 o
   5   7   4        0.57        0.94      0.98 o
   6   7   4        1.54        0.19      1.27 o
   7   7   4       42.59       40.97      2.10 o
  -5   8   4        7.05        6.58      2.98 o
  -4   8   4        0.16        0.29      1.00 o
  -3   8   4        1.76        1.25      2.40 o
  -2   8   4        1.06       -0.08      0.35 o
  -1   8   4       37.90       38.83      1.70 o
   0   8   4       10.40        7.62      1.41 o
   1   8   4        5.15        3.84      1.60 o
   2   8   4      208.69      213.09      5.02 o
   3   8   4       32.67       32.16      1.47 o
   4   8   4        3.25        3.72      1.43 o
   5   8   4        5.25        3.30      1.58 o
   6   8   4        2.18       -0.55      1.86 o
  -4   9   4        0.08       -0.36      1.54 o
  -3   9   4        1.44       -0.11      1.14 o
  -2   9   4        6.08        8.20      1.74 o
  -1   9   4       37.22       37.73      1.87 o
   0   9   4       21.35       23.68      1.45 o
   1   9   4       80.31       79.09      2.18 o
   2   9   4      374.33      402.75     11.40 o
   3   9   4        1.81        5.71      2.40 o
   4   9   4       99.56       93.48      2.08 o
   5   9   4        0.56       -0.61      2.62 o
  -3  10   4        7.24        9.88      2.46 o
  -2  10   4        9.58       10.06      1.88 o
  -1  10   4        9.32        8.36      2.03 o
   0  10   4       37.28       45.04      1.75 o
   1  10   4        2.26       -0.06      0.42 o
   2  10   4       24.92       23.20      1.87 o
   3  10   4        1.83        5.23      2.27 o
   4  10   4      252.53      257.31      4.36 o
  -1  11   4        0.00       -1.01      1.80 o
   0  11   4        1.66        2.74      2.05 o
   1  11   4        2.39        0.13      2.08 o
   2  11   4        0.11       -0.69      4.16 o
  -2 -10   5       33.00       35.56      3.48 o
  -1 -10   5       68.34       67.48      6.12 o
   0 -10   5        4.23        5.12      1.82 o
   1 -10   5       32.22       37.20      2.10 o
   2 -10   5        0.42       -1.77      1.80 o
   3 -10   5        0.53        1.62      1.99 o
  -4  -9   5       57.47       65.17      3.24 o
  -3  -9   5        0.21       -0.03      0.49 o
  -2  -9   5       28.49       33.08      1.91 o
  -1  -9   5       15.51        7.58      2.66 o
   0  -9   5        0.19        0.90      2.02 o
   1  -9   5       16.42       14.98      2.19 o
   2  -9   5        0.12        0.94      2.52 o
   3  -9   5        1.52        0.04      1.15 o
   4  -9   5      162.00      174.47      3.12 o
  -5  -8   5        6.80        4.76      2.57 o
  -4  -8   5        5.12        5.10      3.21 o
  -3  -8   5        3.93        4.34      1.64 o
  -2  -8   5        3.67        1.96      1.87 o
  -1  -8   5       82.43       83.96      2.20 o
   0  -8   5       47.43       47.25      2.11 o
   1  -8   5        0.14       -0.02      0.18 o
   2  -8   5      168.78      181.12      4.80 o
   3  -8   5       72.85       70.45      2.23 o
   4  -8   5      188.15      184.71      3.02 o
   5  -8   5        4.23        4.33      1.77 o
   6  -8   5        0.49       -0.86      1.91 o
  -6  -7   5      100.69      101.56      4.09 o
  -5  -7   5       26.70       28.27      3.01 o
  -4  -7   5       32.38       30.56      1.79 o
  -3  -7   5        0.06       -0.15      0.40 o
  -2  -7   5      125.41      129.57      2.82 o
  -1  -7   5       96.78       89.39      1.88 o
   0  -7   5      436.05      445.26     20.20 o
   1  -7   5      115.42      103.73      2.68 o
   2  -7   5      572.53      565.61      4.19 o
   3  -7   5        0.01        0.61      2.26 o
   4  -7   5      163.37      150.96      2.59 o
   5  -7   5        1.19        0.74      1.40 o
   6  -7   5        0.83       -0.47      1.03 o
  -6  -6   5        7.12        7.07      2.82 o
  -5  -6   5       31.44       31.25      2.62 o
  -4  -6   5       53.36       58.16      3.14 o
  -3  -6   5      228.32      233.82      4.33 o
  -2  -6   5      674.14      687.38     11.00 o
  -1  -6   5      115.55      114.35      3.66 o
   0  -6   5      315.61      325.12     13.07 o
   1  -6   5       25.44       26.42      1.31 o
   2  -6   5      151.84      152.20      2.26 o
   3  -6   5       36.98       36.05      1.56 o
   4  -6   5      115.72      116.90      3.04 o
   5  -6   5       46.41       40.40      1.74 o
   6  -6   5        6.58        7.19      1.87 o
   7  -6   5       10.80       12.34      3.18 o
  -7  -5   5       31.11       30.50      3.51 o
  -6  -5   5      264.05      271.65      5.56 o
  -5  -5   5      429.39      429.96      6.09 o
  -4  -5   5     1006.38     1056.56     45.79 o
  -3  -5   5       95.45      101.95      3.71 o
  -2  -5   5      361.42      358.57      7.38 o
  -1  -5   5       13.13       12.60      1.05 o
   0  -5   5      196.64      187.82      4.02 o
   1  -5   5       17.46       17.20      0.92 o
   2  -5   5      158.29      175.07      2.97 o
   3  -5   5      112.55      107.99      1.93 o
   4  -5   5      239.84      239.51      2.66 o
   5  -5   5        5.15        3.60      1.51 o
   6  -5   5      280.50      276.88      3.50 o
   7  -5   5        2.68        3.02      2.85 o
   8  -5   5      272.54      272.44      5.76 o
  -7  -4   5       76.58       71.74      3.73 o
  -6  -4   5      194.97      191.46      4.60 o
  -5  -4   5       80.45       80.78      3.24 o
  -4  -4   5       80.06       81.83      3.44 o
  -3  -4   5       14.41       16.15      1.35 o
  -2  -4   5       13.92       14.36      0.46 o
  -1  -4   5       35.90       33.45      1.15 o
   0  -4   5      411.12      425.42      9.19 o
   1  -4   5      615.56      661.40     10.06 o
   2  -4   5      922.44      945.35      4.09 o
   3  -4   5       54.66       64.23      1.45 o
   4  -4   5      437.08      465.20      3.23 o
   5  -4   5       68.96       73.63      2.39 o
   6  -4   5       48.82       53.40      1.76 o
   7  -4   5        8.89        7.47      2.53 o
   8  -4   5      155.98      167.56      4.58 o
  -7  -3   5       59.69       60.31      3.26 o
  -6  -3   5       77.07       74.29      3.34 o
  -5  -3   5        0.03       -0.28      2.15 o
  -4  -3   5        9.04       10.44      1.15 o
  -3  -3   5        2.39        3.04      1.24 o
  -2  -3   5      238.88      250.88      2.26 o
  -1  -3   5       57.28       62.27      2.04 o
   0  -3   5      787.22      809.21      6.65 o
   1  -3   5        2.72        4.27      1.26 o
   2  -3   5     2387.95     2493.19     13.69 o
   3  -3   5      204.35      221.71      1.99 o
   4  -3   5      270.73      280.12      2.33 o
   5  -3   5        1.46        3.18      0.90 o
   6  -3   5        3.38        3.84      0.83 o
   7  -3   5        1.52        2.43      1.60 o
   8  -3   5      135.68      134.49      4.06 o
  -8  -2   5        4.91        2.26      8.24 o
  -7  -2   5        7.26        8.77      2.68 o
  -6  -2   5       12.88       12.66      2.56 o
  -5  -2   5       26.29       25.83      2.25 o
  -4  -2   5       92.23       87.25      8.10 o
  -3  -2   5      430.14      454.35     23.14 o
  -2  -2   5       18.65       22.73      1.88 o
  -1  -2   5      462.93      442.21      2.66 o
   0  -2   5     1212.75     1182.55      3.93 o
   1  -2   5       13.87       15.52      1.41 o
   2  -2   5      118.51      120.31      1.43 o
   3  -2   5      296.39      313.67      4.94 o
   4  -2   5      440.08      422.03      3.43 o
   5  -2   5       46.41       48.79      1.48 o
   6  -2   5        1.24        0.77      0.71 o
   7  -2   5        6.50        6.12      1.76 o
   8  -2   5        5.23        5.16      3.10 o
   9  -2   5        0.31        0.76      5.09 o
  -8  -1   5       39.94       40.68      2.60 o
  -7  -1   5        0.06       -1.21      1.21 o
  -6  -1   5        0.07       -0.22      1.57 o
  -5  -1   5        0.15       -0.52      1.41 o
  -4  -1   5        0.60        1.88      0.65 o
  -3  -1   5     1260.98     1296.02     17.64 o
  -2  -1   5      266.07      271.21      6.97 o
  -1  -1   5      445.57      473.46      7.88 o
   0  -1   5       48.55       50.45      0.62 o
   1  -1   5      549.91      541.24      2.98 o
   2  -1   5      166.26      169.68      1.93 o
   3  -1   5        0.76        5.08      4.22 o
   4  -1   5      436.58      433.43      3.35 o
   5  -1   5        2.93        2.18      0.82 o
   6  -1   5       72.06       72.39      1.82 o
   7  -1   5       66.34       67.19      3.82 o
   8  -1   5       96.04      103.14      2.38 o
   9  -1   5        2.88        1.21      3.31 o
  -8   0   5      116.62      122.23      3.03 o
  -7   0   5        0.00       -0.26      1.77 o
  -6   0   5        1.08       -0.09      0.84 o
  -5   0   5      204.10      193.84      2.70 o
  -4   0   5        1.30        1.08      0.71 o
  -3   0   5       38.36       27.88      0.83 o
  -2   0   5       24.68       19.17      0.68 o
  -1   0   5      591.66      603.48      3.22 o
   0   0   5     1459.13     1391.78     13.38 o
   1   0   5      356.48      348.39      2.56 o
   2   0   5      433.74      451.33      3.24 o
   3   0   5      244.29      270.67      6.75 o
   4   0   5       30.73       37.14      1.16 o
   5   0   5      138.31      152.50      1.31 o
   6   0   5      131.75      136.66      2.17 o
   7   0   5        2.27        1.36      2.34 o
   8   0   5      138.86      152.32      2.77 o
   9   0   5        1.86        2.63      2.58 o
  -8   1   5       97.80      101.12      2.83 o
  -7   1   5      268.76      273.24      9.46 o
  -6   1   5       66.71       66.75      2.07 o
  -5   1   5       26.07       24.76      1.53 o
  -4   1   5       15.91       13.39      1.25 o
  -3   1   5        1.77        0.78      0.45 o
  -2   1   5        4.95        4.57      0.57 o
  -1   1   5       70.88       72.84      0.96 o
   0   1   5      613.04      570.52      5.84 o
   1   1   5      455.60      446.07      3.12 o
   2   1   5     1084.96     1068.16      5.79 o
   3   1   5      100.83      111.62      0.96 o
   4   1   5       72.62       74.17      1.53 o
   5   1   5       52.17       55.02      0.84 o
   6   1   5       37.92       42.25      1.56 o
   7   1   5        4.33        0.60      1.37 o
   8   1   5       11.77       10.80      1.96 o
   9   1   5        0.07        0.12      2.18 o
  -8   2   5        0.73        0.49      1.72 o
  -7   2   5       66.58       66.19      4.56 o
  -6   2   5       83.09       87.26      6.94 o
  -5   2   5       12.99       12.97      1.38 o
  -4   2   5        0.07       -0.08      0.36 o
  -3   2   5        3.41        3.16      0.70 o
  -2   2   5      574.08      547.36      2.48 o
  -1   2   5      120.43      126.50      1.01 o
   0   2   5       99.47       96.08      2.75 o
   1   2   5       51.43       54.22      1.03 o
   2   2   5      173.37      196.49      1.70 o
   3   2   5       94.50       85.04      4.71 o
   4   2   5      465.12      494.36      5.35 o
   5   2   5       21.36       23.72      1.21 o
   6   2   5      759.75      762.58     29.20 o
   7   2   5       42.16       45.22      1.72 o
   8   2   5        4.23        4.68      1.68 o
   9   2   5       31.95       36.47      3.37 o
  -7   3   5        0.16       -2.07      2.71 o
  -6   3   5       12.90       11.15      2.65 o
  -5   3   5        6.90        8.31      1.34 o
  -4   3   5       11.42       12.84      0.89 o
  -3   3   5        0.31        0.04      0.61 o
  -2   3   5        9.11        8.17      0.66 o
  -1   3   5      260.71      276.95      3.71 o
   0   3   5      148.68      163.64      1.47 o
   1   3   5       13.60       10.26      1.05 o
   2   3   5        0.04        2.58      0.87 o
   3   3   5        2.41        4.13      1.11 o
   4   3   5        1.27        1.23      1.07 o
   5   3   5       21.87       19.76      1.30 o
   6   3   5     1156.47     1096.23      6.67 o
   7   3   5       58.43       56.60      1.97 o
   8   3   5      194.50      179.67      5.78 o
  -7   4   5        4.14        5.94      3.37 o
  -6   4   5        2.50       -0.84      1.98 o
  -5   4   5        4.80        1.53     11.88 o
  -4   4   5        1.36        1.59      1.01 o
  -3   4   5        4.02        6.32      0.70 o
  -2   4   5        0.00       -0.48      0.60 o
  -1   4   5       74.62       87.29      1.50 o
   0   4   5      133.66      164.45      3.76 o
   1   4   5      145.74      158.67      5.65 o
   2   4   5       72.83       68.24      2.62 o
   3   4   5        0.09       -0.14      0.66 o
   4   4   5       63.73       66.58      1.65 o
   5   4   5       63.38       65.63      1.86 o
   6   4   5       65.87       61.82      1.93 o
   7   4   5        0.49        3.18      1.32 o
   8   4   5       27.89       25.24      1.79 o
  -7   5   5       11.77        7.47      3.70 o
  -6   5   5        0.34       -0.45      1.55 o
  -5   5   5      103.32       95.10      3.71 o
  -4   5   5       85.71       80.27      2.16 o
  -3   5   5       87.24       78.08      1.88 o
  -2   5   5        8.86        9.06      1.06 o
  -1   5   5       86.66       79.55      1.54 o
   0   5   5      222.40      252.33      2.13 o
   1   5   5      476.30      520.45      7.86 o
   2   5   5      480.48      515.41      2.21 o
   3   5   5        0.13        0.16      0.96 o
   4   5   5      124.26      112.86      2.07 o
   5   5   5        5.14        3.42      1.74 o
   6   5   5      135.58      134.59      6.22 o
   7   5   5       14.43       14.39      2.02 o
   8   5   5      122.91      109.31      4.56 o
  -6   6   5       18.02       16.18      3.54 o
  -5   6   5      259.02      238.66      3.61 o
  -4   6   5       37.05       37.37      1.93 o
  -3   6   5      155.48      133.57      3.61 o
  -2   6   5       31.90       29.16      2.18 o
  -1   6   5        5.55        8.60      1.00 o
   0   6   5        5.98        6.64      0.81 o
   1   6   5        0.15       -0.10      0.29 o
   2   6   5       99.96      109.03      2.42 o
   3   6   5        0.40        0.06      0.35 o
   4   6   5       10.75        9.74      1.99 o
   5   6   5       42.89       41.98      1.76 o
   6   6   5        1.07        0.69      1.26 o
   7   6   5        8.76       10.92      1.82 o
   8   6   5        0.56        1.70      3.48 o
  -6   7   5        1.29       -0.42      0.89 o
  -5   7   5        5.99        9.65      2.17 o
  -4   7   5       25.35       23.21      1.94 o
  -3   7   5       63.83       49.26      1.91 o
  -2   7   5       13.90       13.65      1.51 o
  -1   7   5       50.66       45.69      2.04 o
   0   7   5       12.82        9.89      1.25 o
   1   7   5       29.78       27.66      0.99 o
   2   7   5       43.72       39.32      1.17 o
   3   7   5       69.47       65.86      2.33 o
   4   7   5        0.20        2.25      1.21 o
   5   7   5        8.49        9.77      1.40 o
   6   7   5        0.40        0.54      0.91 o
   7   7   5        0.41       -0.04      1.85 o
  -5   8   5        2.04        2.81      2.83 o
  -4   8   5       11.80       14.89      2.10 o
  -3   8   5       35.19       29.28      1.79 o
  -2   8   5       20.16       16.27      2.37 o
  -1   8   5       56.66       58.72      1.84 o
   0   8   5       13.61       14.07      1.42 o
   1   8   5       19.27       16.62      1.47 o
   2   8   5       17.49       20.02      1.43 o
   3   8   5        5.86        6.24      1.30 o
   4   8   5       13.98       16.09      1.77 o
   5   8   5        0.23       -0.10      1.00 o
   6   8   5        3.92        4.58      1.53 o
  -4   9   5       34.85       37.09      2.47 o
  -3   9   5        2.62        3.64      1.73 o
  -2   9   5       14.29       11.81      2.13 o
  -1   9   5        0.09        0.72      0.78 o
   0   9   5        1.98        2.74      1.46 o
   1   9   5        0.83       -0.87      1.79 o
   2   9   5       51.29       49.62      3.59 o
   3   9   5        9.75        9.06      1.59 o
   4   9   5      154.47      156.04      3.85 o
   5   9   5        0.02       -0.72      0.72 o
  -3  10   5        6.76        7.40      2.76 o
  -2  10   5        0.77       -1.01      1.32 o
  -1  10   5        5.75        3.73      2.32 o
   0  10   5        6.43        8.27      1.77 o
   1  10   5        4.87        3.96      2.27 o
   2  10   5        2.39        2.66      2.27 o
   3  10   5        0.89        1.77      2.67 o
   4  10   5      257.29      245.73      4.45 o
  -1  11   5       23.75       28.37      2.37 o
   0  11   5       23.82       33.86      3.16 o
   1  11   5        0.05       -0.62      4.55 o
   2  11   5        0.94       -0.77      1.70 o
  -1 -10   6       19.94       10.89      4.12 o
   0 -10   6        3.07        2.07      1.68 o
   1 -10   6        3.73        3.32      2.43 o
   2 -10   6        0.89       -1.19      1.19 o
  -3  -9   6        2.03        1.75      1.32 o
  -2  -9   6        5.52        6.11      2.00 o
  -1  -9   6       49.43       44.90      2.98 o
   0  -9   6        1.46        2.52      2.52 o
   1  -9   6       56.18       52.55      2.09 o
   2  -9   6        1.32       -0.17      0.86 o
   3  -9   6        0.68       -1.24      1.24 o
   4  -9   6        4.19        2.96      4.61 o
  -4  -8   6        0.03        0.16      1.49 o
  -3  -8   6        2.82        3.76      2.02 o
  -2  -8   6       11.41       13.29      1.64 o
  -1  -8   6       22.64       20.37      1.64 o
   0  -8   6        8.88        7.46      1.59 o
   1  -8   6      223.37      198.62      2.91 o
   2  -8   6       23.62       15.44      1.85 o
   3  -8   6       29.26       33.39      2.65 o
   4  -8   6        0.27       -1.29      1.42 o
   5  -8   6       20.03       21.03      2.23 o
  -5  -7   6       83.39       99.79      3.92 o
  -4  -7   6       27.55       31.58      1.88 o
  -3  -7   6        1.29        2.36      2.14 o
  -2  -7   6       67.65       68.28      1.88 o
  -1  -7   6        1.19        0.43      0.53 o
   0  -7   6      144.81      138.72      5.89 o
   1  -7   6       26.35       16.57      2.29 o
   2  -7   6      101.97       99.46      2.22 o
   3  -7   6        2.11        2.53      1.80 o
   4  -7   6        6.56        7.79      1.81 o
   5  -7   6       29.79       30.57      1.78 o
   6  -7   6        0.12       -1.51      1.51 o
  -6  -6   6       80.42       69.45      3.50 o
  -5  -6   6      237.04      262.73      5.30 o
  -4  -6   6      741.96      784.25      8.76 o
  -3  -6   6       98.09      102.81      2.20 o
  -2  -6   6      341.96      335.67      6.75 o
  -1  -6   6        4.39        4.36      1.23 o
   0  -6   6      325.81      326.95     11.24 o
   1  -6   6       19.96       18.41      1.20 o
   2  -6   6        8.84        9.99      1.83 o
   3  -6   6       34.06       30.23      2.06 o
   4  -6   6        2.02       -0.19      2.30 o
   5  -6   6       17.82       15.31      1.53 o
   6  -6   6        0.48       -1.48      2.10 o
   7  -6   6        0.45       -0.32      1.24 o
  -6  -5   6      169.69      180.28      4.94 o
  -5  -5   6       43.22       43.82      2.99 o
  -4  -5   6       76.25       81.77      1.98 o
  -3  -5   6      167.32      172.98      2.49 o
  -2  -5   6      274.00      271.81      3.40 o
  -1  -5   6        1.49        1.02      0.82 o
   0  -5   6       71.61       65.77      1.48 o
   1  -5   6       15.05       11.25      1.02 o
   2  -5   6        4.73        3.54      1.35 o
   3  -5   6       30.98       30.41      2.18 o
   4  -5   6        5.26        3.69      1.70 o
   5  -5   6       20.43       19.38      1.37 o
   6  -5   6        9.49        7.18      1.54 o
   7  -5   6       17.15       17.51      2.76 o
  -7  -4   6       32.10       39.45      3.62 o
  -6  -4   6      288.71      277.32      5.56 o
  -5  -4   6        8.42        6.81      2.37 o
  -4  -4   6      301.14      324.09      8.60 o
  -3  -4   6       43.69       44.25      1.54 o
  -2  -4   6       17.94       18.24      1.19 o
  -1  -4   6      144.05      132.31      2.68 o
   0  -4   6      191.85      189.05      2.01 o
   1  -4   6        6.74        4.87      1.14 o
   2  -4   6       33.12       40.28      1.49 o
   3  -4   6       89.83       82.99      1.56 o
   4  -4   6       98.39      110.15      1.82 o
   5  -4   6       88.59       86.01      1.78 o
   6  -4   6       16.52       14.28      1.22 o
   7  -4   6       20.01       20.31      2.67 o
   8  -4   6       83.36       81.55      3.52 o
  -7  -3   6        0.20        2.56      5.56 o
  -6  -3   6       68.51       71.78      3.26 o
  -5  -3   6        9.16        6.91      2.38 o
  -4  -3   6       30.59       30.66      2.14 o
  -3  -3   6        0.29        1.04      0.96 o
  -2  -3   6      223.32      234.51      2.34 o
  -1  -3   6       20.57       16.47      0.97 o
   0  -3   6      411.15      454.07      2.97 o
   1  -3   6       34.96       42.77      2.30 o
   2  -3   6      167.81      201.66      6.42 o
   3  -3   6      392.96      424.57      2.87 o
   4  -3   6       58.77       58.50      1.49 o
   5  -3   6       37.71       31.24      1.25 o
   6  -3   6       18.26       18.44      1.87 o
   7  -3   6       15.50       12.66      1.81 o
   8  -3   6       40.95       42.77      3.04 o
  -7  -2   6        0.13       -1.48      1.48 o
  -6  -2   6       57.33       55.62      2.89 o
  -5  -2   6        5.46        4.81      1.84 o
  -4  -2   6      234.68      241.80      4.82 o
  -3  -2   6      564.69      597.30     17.64 o
  -2  -2   6     1032.76     1068.69     25.14 o
  -1  -2   6      659.58      687.70      5.12 o
   0  -2   6      819.94      885.54      2.03 o
   1  -2   6      214.95      222.14      6.79 o
   2  -2   6      197.21      219.22      8.09 o
   3  -2   6      177.01      177.61      1.71 o
   4  -2   6      214.69      243.80      2.09 o
   5  -2   6      297.02      293.46      2.40 o
   6  -2   6       34.39       36.43      1.21 o
   7  -2   6        3.50        1.84      1.60 o
   8  -2   6        1.06       -0.68      1.52 o
  -7  -1   6        5.64        5.98      2.07 o
  -6  -1   6       82.79       86.58      2.37 o
  -5  -1   6       30.76       31.62      2.34 o
  -4  -1   6      307.11      337.17      8.07 o
  -3  -1   6        9.27       10.32      0.74 o
  -2  -1   6      599.78      633.82      7.70 o
  -1  -1   6     1334.82     1366.65     11.14 o
   0  -1   6        0.83        0.73      0.50 o
   1  -1   6        0.00       -0.21      0.37 o
   2  -1   6      127.07      129.34      1.12 o
   3  -1   6       98.54       96.30      1.25 o
   4  -1   6      420.26      430.16      7.40 o
   5  -1   6      148.25      163.48      1.74 o
   6  -1   6        0.00        0.16      0.77 o
   7  -1   6       36.47       38.24      1.73 o
   8  -1   6      131.49      136.02      2.62 o
   9  -1   6        3.33        5.26      2.31 o
  -7   0   6       98.47      101.08      8.47 o
  -6   0   6      270.81      276.32      7.19 o
  -5   0   6       72.72       74.81      6.32 o
  -4   0   6       98.90       98.26      2.77 o
  -3   0   6       17.21       23.20      1.42 o
  -2   0   6        8.20        7.04      0.63 o
  -1   0   6     1263.32     1264.51      3.27 o
   0   0   6       12.39       14.41      0.67 o
   1   0   6        0.44        0.19      0.51 o
   2   0   6        1.88        5.01      0.53 o
   3   0   6        4.05        4.84      0.56 o
   4   0   6      209.80      234.09      1.78 o
   5   0   6       12.67       14.27      0.77 o
   6   0   6      585.33      587.34      3.90 o
   7   0   6        0.29       -0.10      1.50 o
   8   0   6       36.85       37.03      3.11 o
   9   0   6       14.52       16.65      2.55 o
  -7   1   6       53.85       60.55      2.26 o
  -6   1   6      101.41      109.69      2.76 o
  -5   1   6       19.82       18.12      1.82 o
  -4   1   6       23.43       27.64      1.55 o
  -3   1   6        4.25        8.64      0.65 o
  -2   1   6       25.04       22.26      0.71 o
  -1   1   6        6.83       12.82      0.62 o
   0   1   6      693.12      692.71      8.80 o
   1   1   6        0.06        0.15      0.34 o
   2   1   6     1061.82     1077.34     14.20 o
   3   1   6      601.03      632.09      2.72 o
   4   1   6      766.34      816.40     11.05 o
   5   1   6      151.72      158.70      2.37 o
   6   1   6      203.84      228.76      8.84 o
   7   1   6       80.96       84.96      4.85 o
   8   1   6        3.24        4.12      1.78 o
   9   1   6        2.82        4.26      2.65 o
  -7   2   6      102.01      104.16      2.65 o
  -6   2   6      109.22      115.04      2.54 o
  -5   2   6      173.62      185.24     12.44 o
  -4   2   6       26.39       23.38      1.50 o
  -3   2   6       34.15       37.64      1.07 o
  -2   2   6       58.91       63.67      1.20 o
  -1   2   6       91.18       97.65      0.98 o
   0   2   6     1878.91     1848.43      9.76 o
   1   2   6        6.35        9.47      0.95 o
   2   2   6      698.37      765.12      3.32 o
   3   2   6      197.05      201.12      8.06 o
   4   2   6      787.98      833.46      9.69 o
   5   2   6       44.92       40.65      0.78 o
   6   2   6       76.98       78.35      1.75 o
   7   2   6        4.54        2.83      1.89 o
   8   2   6       34.59       37.75      2.80 o
   9   2   6        4.93        5.33      2.67 o
  -7   3   6        2.32        0.89      3.00 o
  -6   3   6       31.60       31.68      2.87 o
  -5   3   6       66.60       63.20      2.67 o
  -4   3   6       29.90       29.28      1.11 o
  -3   3   6       62.09       63.35      1.14 o
  -2   3   6     1222.35     1178.00     12.29 o
  -1   3   6        1.44        3.10      0.81 o
   0   3   6      323.44      335.75      3.58 o
   1   3   6      290.39      310.86      4.39 o
   2   3   6      822.39      821.58     12.56 o
   3   3   6      154.66      160.57      4.26 o
   4   3   6        0.02        0.36      0.94 o
   5   3   6       18.60       17.12      1.42 o
   6   3   6       87.47       81.61      2.05 o
   7   3   6       63.21       60.29      2.09 o
   8   3   6        0.06        8.39      2.39 o
  -7   4   6        0.28       -1.13      2.94 o
  -6   4   6        5.38        0.93      2.73 o
  -5   4   6        0.02       -1.30      1.30 o
  -4   4   6       91.32       90.57      3.50 o
  -3   4   6       10.62       10.59      0.88 o
  -2   4   6       86.38       90.27      5.13 o
  -1   4   6       14.21       10.63      0.92 o
   0   4   6       74.59       73.93      4.33 o
   1   4   6      196.22      228.19      6.26 o
   2   4   6        7.82        6.34      0.56 o
   3   4   6      125.95      112.14      4.41 o
   4   4   6       10.00        9.70      1.35 o
   5   4   6      139.26      128.99      2.27 o
   6   4   6      449.78      444.78      3.95 o
   7   4   6      119.88      123.08      2.73 o
   8   4   6      964.47      922.86     31.09 o
  -7   5   6        1.38        0.30      2.80 o
  -6   5   6        5.21        3.91      2.82 o
  -5   5   6       96.90       87.71      2.45 o
  -4   5   6       54.42       54.57      1.96 o
  -3   5   6       27.07       20.37      2.80 o
  -2   5   6        2.67        1.12      1.01 o
  -1   5   6       84.03       89.47      3.01 o
   0   5   6        0.78       -0.39      0.69 o
   1   5   6      301.36      320.71      7.31 o
   2   5   6        0.26        1.32      0.61 o
   3   5   6      669.92      663.03      9.34 o
   4   5   6      325.89      318.17      3.06 o
   5   5   6      164.31      157.72      2.57 o
   6   5   6      231.93      244.66      3.19 o
   7   5   6       36.39       34.89      3.24 o
   8   5   6       27.31       21.85      2.04 o
  -6   6   6        4.90        6.68      3.55 o
  -5   6   6       19.50       20.04      2.03 o
  -4   6   6        8.15        7.89      1.67 o
  -3   6   6      101.60       92.44      2.26 o
  -2   6   6       42.65       43.00      3.20 o
  -1   6   6        2.17        2.87      1.30 o
   0   6   6        4.38        3.55      1.28 o
   1   6   6       96.69       96.72      1.22 o
   2   6   6      821.97      851.74     13.05 o
   3   6   6        0.70        0.09      0.86 o
   4   6   6      370.16      361.29      3.33 o
   5   6   6       22.17       22.02      3.60 o
   6   6   6       11.10       12.19      2.71 o
   7   6   6        0.17        0.46      1.61 o
  -6   7   6        8.11       10.36      3.86 o
  -5   7   6       11.50        9.12      2.28 o
  -4   7   6       45.03       44.06      2.11 o
  -3   7   6      238.03      202.52      4.23 o
  -2   7   6       22.00       19.63      2.98 o
  -1   7   6       25.26       30.03      1.55 o
   0   7   6      157.81      162.12      4.26 o
   1   7   6      140.60      143.02      3.20 o
   2   7   6       36.07       33.17      1.06 o
   3   7   6      136.19      135.12      2.22 o
   4   7   6       32.62       33.56      1.59 o
   5   7   6       39.42       40.01      1.87 o
   6   7   6        6.23        6.67      1.65 o
   7   7   6        0.32        0.42      1.13 o
  -5   8   6       17.83       14.80      2.68 o
  -4   8   6        8.81        6.16      2.09 o
  -3   8   6        9.51        4.98      2.86 o
  -2   8   6        0.62        2.47      1.28 o
  -1   8   6       54.25       45.94      3.81 o
   0   8   6       33.79       33.67      1.83 o
   1   8   6        4.75        3.51      1.46 o
   2   8   6        0.73        0.46      0.70 o
   3   8   6        2.55        4.47      1.21 o
   4   8   6        0.22       -0.01      0.71 o
   5   8   6        5.91        5.72      1.53 o
   6   8   6        1.68        1.30      1.57 o
  -4   9   6        3.21        7.38      2.61 o
  -3   9   6        2.36        4.74      1.99 o
  -2   9   6        1.83       -0.16      1.31 o
  -1   9   6        2.85        1.92      1.73 o
   0   9   6       10.66       12.10      1.64 o
   1   9   6       19.88       20.89      1.60 o
   2   9   6        1.43        0.51     24.39 o
   3   9   6        0.11        0.52      0.89 o
   4   9   6       35.50       34.24      1.82 o
   5   9   6        6.28        6.40      2.02 o
  -2  10   6       27.86       27.00      2.33 o
  -1  10   6        0.19        0.08      1.33 o
   0  10   6        0.05       -0.12      1.66 o
   1  10   6        7.68        3.93      2.83 o
   2  10   6       13.62       10.99      2.96 o
   3  10   6        6.34        5.76      3.11 o
   4  10   6      110.75      107.79      3.36 o
   0  11   6        0.72        0.62      1.31 o
   1  11   6        3.69        3.15      2.98 o
   0 -10   7       15.18       18.66      2.05 o
   1 -10   7        0.66       -0.10      0.80 o
  -3  -9   7        0.04       -0.53      1.68 o
  -2  -9   7        4.00        5.27      1.92 o
  -1  -9   7        2.85        5.90      2.77 o
   0  -9   7        7.82       10.61      1.66 o
   1  -9   7       10.36        4.24      2.04 o
   2  -9   7        8.08        4.30      2.74 o
   3  -9   7        0.49       -1.26      1.26 o
   4  -9   7        6.42        3.61      3.42 o
  -4  -8   7        5.64        3.36      3.29 o
  -3  -8   7        8.13       10.82      2.04 o
  -2  -8   7       22.72       25.95      1.89 o
  -1  -8   7        0.89        0.80      1.95 o
   0  -8   7       44.51       43.46      1.66 o
   1  -8   7       24.59       15.99      1.62 o
   2  -8   7       27.88       21.56      1.78 o
   3  -8   7        0.37       -1.11      1.11 o
   4  -8   7        0.23       -1.97      3.44 o
   5  -8   7        4.92        4.01      2.17 o
  -5  -7   7        6.49        3.05      3.50 o
  -4  -7   7       11.80       13.61      2.99 o
  -3  -7   7       12.79       13.16      1.80 o
  -2  -7   7       48.77       47.42      1.76 o
  -1  -7   7       25.17       27.18      1.58 o
   0  -7   7        6.37        6.39      1.41 o
   1  -7   7      164.13      141.95      2.42 o
   2  -7   7        0.46       -2.08      2.73 o
   3  -7   7       81.75       69.87      2.15 o
   4  -7   7        0.07       -0.40      0.76 o
   5  -7   7        2.94        2.34      1.63 o
   6  -7   7        5.08        3.35      3.13 o
  -5  -6   7       18.35       21.21      2.85 o
  -4  -6   7      263.53      287.08      3.42 o
  -3  -6   7        0.01        1.08      1.48 o
  -2  -6   7       20.66       20.28      2.06 o
  -1  -6   7      168.19      162.07      5.97 o
   0  -6   7       13.64       11.22      1.25 o
   1  -6   7        3.18        2.98      1.90 o
   2  -6   7        8.77       12.19      1.32 o
   3  -6   7       14.21        8.52      1.69 o
   4  -6   7       24.74       23.42      1.75 o
   5  -6   7        5.00        5.96      1.62 o
   6  -6   7       12.35        9.84      2.18 o
   7  -6   7        2.52        1.91      3.61 o
  -6  -5   7        0.95        2.98      2.69 o
  -5  -5   7       79.77       82.68      3.68 o
  -4  -5   7      323.53      351.65     13.79 o
  -3  -5   7      586.05      624.25     10.86 o
  -2  -5   7      700.45      677.79      9.33 o
  -1  -5   7        0.64       -0.26      0.26 o
   0  -5   7        0.91       -0.51      0.75 o
   1  -5   7        9.11        3.05      1.53 o
   2  -5   7        4.63        4.92      1.24 o
   3  -5   7       22.30       20.96      1.35 o
   4  -5   7        5.13        4.60      1.16 o
   5  -5   7       19.05       16.42      1.36 o
   6  -5   7       23.09       22.35      1.88 o
   7  -5   7        2.80        2.27      2.49 o
  -6  -4   7      103.94      109.36      4.16 o
  -5  -4   7       21.97       23.13      2.60 o
  -4  -4   7       67.55       68.69      1.87 o
  -3  -4   7      264.12      277.24     12.80 o
  -2  -4   7      143.38      141.39      2.16 o
  -1  -4   7       48.60       52.35      1.95 o
   0  -4   7       11.07       12.82      1.02 o
   1  -4   7       32.39       30.37      1.79 o
   2  -4   7       35.43       43.06      1.87 o
   3  -4   7       15.94       18.53      2.58 o
   4  -4   7        0.43        1.42      0.80 o
   5  -4   7        0.11       -0.68      0.72 o
   6  -4   7        0.76        1.40      0.87 o
   7  -4   7       59.49       61.23      2.85 o
   8  -4   7        1.22        2.14      2.46 o
  -7  -3   7        0.22       -0.06      0.14 o
  -6  -3   7      132.22      136.90      4.35 o
  -5  -3   7        8.11        7.37      2.31 o
  -4  -3   7       27.71       26.45      1.90 o
  -3  -3   7        1.40        1.13      1.19 o
  -2  -3   7        8.22        5.69      0.99 o
  -1  -3   7       78.72       73.77      1.55 o
   0  -3   7        8.30        8.96      0.99 o
   1  -3   7       32.21       28.00      1.49 o
   2  -3   7       45.26       45.02      3.75 o
   3  -3   7       98.88       95.79      1.55 o
   4  -3   7        7.30        7.06      0.99 o
   5  -3   7        1.84        0.13      1.00 o
   6  -3   7        7.30        6.02      1.11 o
   7  -3   7        0.44        0.82      1.47 o
   8  -3   7        5.22        4.93      3.33 o
  -7  -2   7        3.83        3.56      6.91 o
  -6  -2   7       13.15       13.48      2.76 o
  -5  -2   7       40.90       48.61      2.74 o
  -4  -2   7       67.97       67.49      1.70 o
  -3  -2   7        9.46       12.73      2.11 o
  -2  -2   7      166.51      182.65      6.21 o
  -1  -2   7       13.77       20.67      0.90 o
   0  -2   7       46.06       67.47      3.06 o
   1  -2   7       43.29       44.75      1.57 o
   2  -2   7       32.69       43.18      0.97 o
   3  -2   7       29.23       26.26      1.85 o
   4  -2   7      114.89      121.09      1.63 o
   5  -2   7       43.87       46.27      1.27 o
   6  -2   7       19.44       19.71      1.08 o
   7  -2   7        0.42        0.36      0.62 o
   8  -2   7        9.78       11.31      2.23 o
  -7  -1   7        1.60        1.08      2.21 o
  -6  -1   7       10.78        7.98      2.10 o
  -5  -1   7       19.86       21.67      1.75 o
  -4  -1   7      139.58      149.68      4.27 o
  -3  -1   7        5.51        4.31      0.99 o
  -2  -1   7      113.18      135.43      3.41 o
  -1  -1   7      361.99      399.84      5.60 o
   0  -1   7      350.03      358.92      7.18 o
   1  -1   7      224.90      211.49      1.70 o
   2  -1   7       41.09       40.18      0.79 o
   3  -1   7      155.93      152.06      1.26 o
   4  -1   7       32.01       33.35      0.99 o
   5  -1   7      155.08      170.46      1.84 o
   6  -1   7      308.03      328.98      2.78 o
   7  -1   7       48.24       52.63      1.79 o
   8  -1   7        4.51        4.87      2.00 o
  -7   0   7       10.13       11.76      3.39 o
  -6   0   7        3.05        2.31      2.49 o
  -5   0   7        9.20       10.47      1.56 o
  -4   0   7       88.28       90.08      3.04 o
  -3   0   7        6.14        6.39      0.66 o
  -2   0   7        1.03        0.69      0.60 o
  -1   0   7     1452.66     1430.47     11.76 o
   0   0   7      265.11      250.05      8.37 o
   1   0   7     1471.27     1570.97      9.67 o
   2   0   7      328.91      323.50      4.35 o
   3   0   7       31.29       31.74      0.70 o
   4   0   7       57.38       63.85      1.09 o
   5   0   7        1.50        1.45      0.99 o
   6   0   7       37.28       34.45      1.85 o
   7   0   7       17.18       15.54      1.63 o
   8   0   7        0.11       -0.40      1.44 o
   9   0   7        0.91        2.74      3.91 o
  -7   1   7       98.29      103.85      5.42 o
  -6   1   7      573.85      608.94     13.15 o
  -5   1   7       32.98       36.17      2.65 o
  -4   1   7       64.43       61.94      2.31 o
  -3   1   7      127.24      117.89      1.27 o
  -2   1   7       45.43       40.90      0.81 o
  -1   1   7        0.33        0.23      0.38 o
   0   1   7        2.86        8.62     11.15 o
   1   1   7     1445.35     1532.41      4.69 o
   2   1   7      393.97      427.95      3.96 o
   3   1   7       24.58       33.56      0.69 o
   4   1   7      396.04      450.55      6.89 o
   5   1   7        0.74        1.45      0.59 o
   6   1   7       36.67       40.76      1.44 o
   7   1   7        3.26        3.92      1.44 o
   8   1   7        3.17        1.18      4.89 o
   9   1   7        5.23       10.63      2.87 o
  -7   2   7        4.43        4.65      2.31 o
  -6   2   7       61.91       76.08      2.89 o
  -5   2   7      327.81      339.59     11.73 o
  -4   2   7      384.24      399.41      4.50 o
  -3   2   7        2.96        2.61      0.76 o
  -2   2   7       89.55       82.75      1.03 o
  -1   2   7      153.61      143.39      1.37 o
   0   2   7      237.18      281.22      2.39 o
   1   2   7      137.36      137.97      1.73 o
   2   2   7     1301.38     1360.17     25.91 o
   3   2   7        1.75        1.08      0.83 o
   4   2   7        1.50        2.57      0.59 o
   5   2   7       37.70       36.53      0.78 o
   6   2   7        3.45        3.53      1.03 o
   7   2   7       10.07       11.39      2.46 o
   8   2   7        0.80        4.38      2.19 o
  -7   3   7        5.50        7.48      3.69 o
  -6   3   7       17.81       11.73      2.95 o
  -5   3   7      343.84      362.54     14.00 o
  -4   3   7      653.94      630.26      8.59 o
  -3   3   7      465.83      469.63      7.28 o
  -2   3   7      417.84      442.33      5.65 o
  -1   3   7      297.08      301.00      1.96 o
   0   3   7     1340.02     1333.10     17.21 o
   1   3   7      334.26      351.35      2.09 o
   2   3   7      172.27      173.93      2.64 o
   3   3   7       46.13       48.04      1.17 o
   4   3   7       58.07       56.72      4.17 o
   5   3   7       59.32       60.57      1.87 o
   6   3   7      130.28      128.70      2.62 o
   7   3   7        2.72        3.67      1.53 o
   8   3   7      591.61      569.06     14.73 o
  -7   4   7        3.86        1.95      3.39 o
  -6   4   7       55.00       42.81      3.16 o
  -5   4   7       17.43       17.36      2.72 o
  -4   4   7      169.71      176.44      7.46 o
  -3   4   7        3.66        4.39      1.11 o
  -2   4   7      484.25      505.00     17.72 o
  -1   4   7      215.41      212.55      8.28 o
   0   4   7      381.01      398.88     12.84 o
   1   4   7        3.49        3.33      0.62 o
   2   4   7       79.37       68.23      3.44 o
   3   4   7        3.99        4.05      0.43 o
   4   4   7      115.43      115.71      2.09 o
   5   4   7       36.96       36.56      1.68 o
   6   4   7      352.25      355.04      3.62 o
   7   4   7       44.22       41.27      2.01 o
   8   4   7        2.30        7.35      1.46 o
  -6   5   7      151.01      152.89      4.61 o
  -5   5   7        9.90       10.51      1.87 o
  -4   5   7      149.16      156.86      6.40 o
  -3   5   7       52.35       46.15      2.38 o
  -2   5   7       25.37       26.73      3.00 o
  -1   5   7        4.84        4.12      1.05 o
   0   5   7       60.27       54.75      1.72 o
   1   5   7       19.84       21.09      0.88 o
   2   5   7      825.09      868.66     36.95 o
   3   5   7        1.33        0.79      1.37 o
   4   5   7      976.14      946.58      5.04 o
   5   5   7      106.45      101.62      2.30 o
   6   5   7      297.34      299.56      4.18 o
   7   5   7        8.33        8.65      1.99 o
   8   5   7      254.63      249.19      3.66 o
  -6   6   7       22.98       20.94      4.05 o
  -5   6   7        5.60        3.70      2.05 o
  -4   6   7        9.20        7.69      1.97 o
  -3   6   7      162.30      149.56      8.26 o
  -2   6   7       19.03       17.11      1.47 o
  -1   6   7       63.94       71.47      1.69 o
   0   6   7      405.46      439.15      3.47 o
   1   6   7      124.74      123.09      4.58 o
   2   6   7      422.98      425.91     10.72 o
   3   6   7      297.58      298.08      6.12 o
   4   6   7       70.56       67.51      1.93 o
   5   6   7       46.56       49.10      3.65 o
   6   6   7       66.96       68.67      2.33 o
   7   6   7        0.41       -1.13      3.22 o
  -5   7   7       22.19       19.52      2.48 o
  -4   7   7        3.40        3.56      2.49 o
  -3   7   7      350.95      332.56      3.89 o
  -2   7   7      310.78      325.94      3.56 o
  -1   7   7      527.62      523.68     15.96 o
   0   7   7      654.86      673.93     22.37 o
   1   7   7       44.90       45.14      1.39 o
   2   7   7      184.74      168.55      2.47 o
   3   7   7       11.66        7.76      1.70 o
   4   7   7      201.84      196.79      2.75 o
   5   7   7       11.57       13.68      1.54 o
   6   7   7        0.66        2.52      1.45 o
   7   7   7        0.12        3.10      1.96 o
  -4   8   7       64.41       71.40      2.52 o
  -3   8   7       65.05       78.62      2.44 o
  -2   8   7      202.38      212.64      3.19 o
  -1   8   7       49.88       44.45      2.91 o
   0   8   7       27.71       28.55      1.58 o
   1   8   7       19.37       16.54      2.15 o
   2   8   7        0.46        0.09      0.93 o
   3   8   7       10.98       10.32      1.53 o
   4   8   7       39.11       40.82      2.43 o
   5   8   7        0.13       -0.16      1.92 o
   6   8   7       47.55       50.47      2.03 o
  -3   9   7       20.47       18.18      2.33 o
  -2   9   7       23.30       25.84      2.12 o
  -1   9   7       85.86       79.23      3.24 o
   0   9   7       62.15       67.25      1.99 o
   1   9   7       47.90       50.52      2.85 o
   2   9   7       19.82       20.34      2.34 o
   3   9   7        7.99       10.07      2.27 o
   4   9   7       72.11       77.45      2.43 o
   5   9   7       25.98       29.67      2.06 o
  -2  10   7       25.51       23.23      2.47 o
  -1  10   7        5.04        4.59      3.12 o
   0  10   7        2.56        3.71      4.01 o
   1  10   7        1.32       -0.55      0.91 o
   2  10   7        6.27        6.02      4.03 o
   3  10   7        9.98       11.10      3.03 o
   4  10   7        6.94       11.40      2.88 o
  -2  -9   8       15.56       17.48      3.49 o
  -1  -9   8        3.12        5.47      2.14 o
   0  -9   8       22.50       29.75      1.84 o
   1  -9   8       32.69       31.95      2.01 o
   2  -9   8        1.19        1.07      2.86 o
   3  -9   8        2.12       -1.11      2.87 o
  -3  -8   8        1.27        2.86      2.49 o
  -2  -8   8       12.91       14.45      1.97 o
  -1  -8   8       16.55       21.40      1.86 o
   0  -8   8       10.45       11.22      1.66 o
   1  -8   8       17.81       11.41      1.71 o
   2  -8   8        0.04        0.98      1.28 o
   3  -8   8       82.38       75.02      2.28 o
   4  -8   8        6.72        9.42      2.09 o
   5  -8   8        0.00       -0.09      0.96 o
  -4  -7   8       27.30       24.74      3.17 o
  -3  -7   8       25.24       25.90      1.97 o
  -2  -7   8        7.54        5.86      1.83 o
  -1  -7   8        3.31        4.51      1.58 o
   0  -7   8       17.39       16.53      1.54 o
   1  -7   8        1.52        1.38      1.19 o
   2  -7   8        3.36        2.45      2.01 o
   3  -7   8      115.09       94.15      2.28 o
   4  -7   8        1.30        2.38      1.48 o
   5  -7   8        5.88        5.41      1.99 o
   6  -7   8        1.92        3.41      2.35 o
  -5  -6   8        7.11        7.39      3.87 o
  -4  -6   8       18.70       20.82      2.01 o
  -3  -6   8      131.46      142.16      2.64 o
  -2  -6   8       43.82       43.70      2.68 o
  -1  -6   8       25.84       26.66      1.56 o
   0  -6   8        9.78        8.87      1.43 o
   1  -6   8       10.10       12.00      2.19 o
   2  -6   8        0.00        0.56      0.64 o
   3  -6   8       91.69       76.79      2.04 o
   4  -6   8        0.68        0.32      1.77 o
   5  -6   8       22.94       20.36      2.33 o
   6  -6   8        1.70       -0.55      1.19 o
   7  -6   8        2.17        0.35     48.82 o
  -6  -5   8        0.87       -0.59      1.35 o
  -5  -5   8       16.73       21.79      3.06 o
  -4  -5   8       15.70       14.35      2.60 o
  -3  -5   8      174.80      181.43      2.79 o
  -2  -5   8      443.48      457.50      3.93 o
  -1  -5   8       35.36       33.41      1.72 o
   0  -5   8        4.71        2.45      1.38 o
   1  -5   8       57.92       48.32      2.40 o
   2  -5   8       21.55       24.24      1.83 o
   3  -5   8        0.90       -0.40      0.40 o
   4  -5   8       37.94       34.59      1.50 o
   5  -5   8        6.67        5.47      1.46 o
   6  -5   8        1.08        0.01      1.49 o
   7  -5   8        1.00       -0.66      1.59 o
  -6  -4   8        8.97        6.98      3.34 o
  -5  -4   8        0.47        0.19      0.69 o
  -4  -4   8        8.08       10.86      1.76 o
  -3  -4   8      129.28      136.12      6.87 o
  -2  -4   8      130.93      126.27      2.25 o
  -1  -4   8      645.17      613.18      8.27 o
   0  -4   8      198.48      197.78      3.87 o
   1  -4   8       42.16       41.05      2.12 o
   2  -4   8       15.36       19.94      1.36 o
   3  -4   8       17.88       17.65      1.23 o
   4  -4   8       31.05       33.08      1.36 o
   5  -4   8       51.49       50.28      2.10 o
   6  -4   8       13.65       15.77      1.51 o
   7  -4   8        0.05        1.55      2.49 o
   8  -4   8        0.53        0.78     23.37 o
  -6  -3   8        5.47        5.33      3.40 o
  -5  -3   8        0.79       -0.31      0.50 o
  -4  -3   8        0.37       -0.17      1.41 o
  -3  -3   8       12.09       15.31      1.36 o
  -2  -3   8        0.15        0.23      0.66 o
  -1  -3   8      265.29      266.66      2.65 o
   0  -3   8       20.40       17.53      1.08 o
   1  -3   8       49.20       55.77      3.46 o
   2  -3   8        3.83        5.08      0.61 o
   3  -3   8       38.98       45.57      1.30 o
   4  -3   8       27.93       28.80      1.22 o
   5  -3   8       31.97       33.57      1.38 o
   6  -3   8        5.02        3.72      1.46 o
   7  -3   8        0.03        1.03      0.99 o
   8  -3   8        0.36        0.95     21.29 o
  -7  -2   8        0.04        0.16      0.59 o
  -6  -2   8       18.45       18.57      2.80 o
  -5  -2   8        2.31        3.11      2.26 o
  -4  -2   8        1.86        1.25      2.19 o
  -3  -2   8        0.21       -0.03      0.20 o
  -2  -2   8       18.61       15.18      1.18 o
  -1  -2   8      117.73      122.33      4.06 o
   0  -2   8       10.26       11.97      0.98 o
   1  -2   8       72.66       79.82      4.15 o
   2  -2   8       46.65       48.06      1.10 o
   3  -2   8      171.41      158.60      4.21 o
   4  -2   8       23.98       21.56      1.01 o
   5  -2   8       12.37       10.67      1.02 o
   6  -2   8        0.00       -0.06      0.14 o
   7  -2   8       25.16       32.34      1.75 o
   8  -2   8        8.32        7.35      2.34 o
  -7  -1   8        2.89        4.07      3.75 o
  -6  -1   8       49.79       49.49      3.04 o
  -5  -1   8       20.27       21.93      2.38 o
  -4  -1   8        2.75        4.88      1.54 o
  -3  -1   8       26.16       26.81      1.34 o
  -2  -1   8      101.39      106.66      2.48 o
  -1  -1   8      128.05      134.80      1.83 o
   0  -1   8      176.81      180.31      4.49 o
   1  -1   8      212.88      259.13      4.22 o
   2  -1   8       17.37       18.38      1.28 o
   3  -1   8        2.46        3.48      0.55 o
   4  -1   8       17.03       17.53      0.91 o
   5  -1   8       72.36       72.44      1.39 o
   6  -1   8       79.09       79.66      1.79 o
   7  -1   8      148.11      161.73      2.56 o
   8  -1   8        0.03       -1.42      2.96 o
  -7   0   8        0.78        1.57      4.72 o
  -6   0   8       52.80       55.33      2.21 o
  -5   0   8        0.80       -0.80      1.43 o
  -4   0   8       28.84       26.51      1.14 o
  -3   0   8       18.21       17.04      0.80 o
  -2   0   8       70.97       65.72      1.11 o
  -1   0   8       54.62       52.40      1.04 o
   0   0   8       16.48       17.74      0.93 o
   1   0   8      780.69      825.83      3.54 o
   2   0   8       79.66       86.59      1.71 o
   3   0   8        1.81        3.04      0.55 o
   4   0   8       31.12       30.40      0.79 o
   5   0   8        0.19        0.59      0.38 o
   6   0   8       63.78       73.12      1.65 o
   7   0   8       39.81       40.08      2.70 o
   8   0   8       38.23       37.81      3.08 o
  -7   1   8       25.72       27.41      2.52 o
  -6   1   8       15.84       15.36      2.00 o
  -5   1   8      152.27      165.59      7.14 o
  -4   1   8       33.39       33.55      1.23 o
  -3   1   8      200.29      190.66      2.65 o
  -2   1   8        0.35       -0.05      0.12 o
  -1   1   8        6.93        6.38      0.57 o
   0   1   8       19.38       22.48      1.00 o
   1   1   8     1006.77     1070.56     12.58 o
   2   1   8        5.96        8.23      0.97 o
   3   1   8       96.84      109.70      1.93 o
   4   1   8        1.09        1.30      0.53 o
   5   1   8       62.46       64.88      1.03 o
   6   1   8        0.19        2.64      1.10 o
   7   1   8       16.24       17.15      1.67 o
   8   1   8       70.72       70.22      3.44 o
  -7   2   8        8.35        7.69      3.95 o
  -6   2   8        2.08        1.67      2.53 o
  -5   2   8       62.62       61.54      2.01 o
  -4   2   8      346.16      362.88      5.76 o
  -3   2   8       10.71        7.26      0.85 o
  -2   2   8        0.21        0.09      0.56 o
  -1   2   8       66.90       68.01      1.08 o
   0   2   8       27.51       35.50      0.78 o
   1   2   8        6.97        7.20      0.95 o
   2   2   8        1.10        0.66      0.94 o
   3   2   8      135.16      141.62      2.69 o
   4   2   8        7.32        8.98      0.94 o
   5   2   8        0.16        0.29      1.05 o
   6   2   8        8.10        9.82      1.55 o
   7   2   8        0.08        1.75      1.16 o
   8   2   8        0.10        0.75      1.12 o
  -7   3   8        1.22        0.51      2.69 o
  -6   3   8       29.41       26.46      3.15 o
  -5   3   8       55.29       58.07      1.91 o
  -4   3   8       83.52       88.43      1.70 o
  -3   3   8      314.26      321.22      4.82 o
  -2   3   8       10.26       12.81      0.90 o
  -1   3   8       27.65       26.97      0.90 o
   0   3   8      204.84      195.97      3.21 o
   1   3   8       21.67       21.97      1.14 o
   2   3   8       12.49       10.30      1.03 o
   3   3   8       55.98       51.49      1.33 o
   4   3   8       63.49       65.74      3.83 o
   5   3   8        0.50        1.11      1.03 o
   6   3   8       43.07       44.58      1.82 o
   7   3   8        1.02        1.14      1.35 o
   8   3   8        5.20        5.69      1.54 o
  -6   4   8       36.17       29.04      3.50 o
  -5   4   8        0.64        0.71      1.60 o
  -4   4   8      202.51      201.00      3.02 o
  -3   4   8      286.78      277.17      5.85 o
  -2   4   8      381.11      389.35      6.83 o
  -1   4   8       24.03       24.68      1.14 o
   0   4   8        7.67        6.49      0.76 o
   1   4   8       14.23       12.88      0.61 o
   2   4   8       46.54       47.79      4.44 o
   3   4   8        7.95        8.15      1.49 o
   4   4   8       47.45       50.25      1.62 o
   5   4   8       45.81       40.11      3.13 o
   6   4   8       36.85       38.19      2.02 o
   7   4   8        3.72        1.95      1.63 o
   8   4   8      107.56       95.81      2.64 o
  -6   5   8       80.73       76.74      3.92 o
  -5   5   8       15.23       15.52      2.02 o
  -4   5   8       33.02       33.78      1.81 o
  -3   5   8       27.57       26.80      2.01 o
  -2   5   8        0.00       -0.67      0.67 o
  -1   5   8        0.45       -0.40      0.62 o
   0   5   8       28.25       27.60      1.13 o
   1   5   8        1.99        2.23      0.71 o
   2   5   8      156.38      147.93      3.23 o
   3   5   8      289.55      277.48      4.11 o
   4   5   8      296.01      283.01      3.06 o
   5   5   8       18.62       18.26      1.99 o
   6   5   8      128.76      129.86      2.67 o
   7   5   8        2.48       -0.60      1.15 o
   8   5   8        0.17        1.56      2.58 o
  -5   6   8       39.34       42.15      2.25 o
  -4   6   8        3.92        1.26      2.35 o
  -3   6   8       36.25       32.47      1.92 o
  -2   6   8       87.67       88.47      2.48 o
  -1   6   8       71.02       70.67      3.90 o
   0   6   8      353.45      384.02     15.28 o
   1   6   8      173.97      181.21      9.76 o
   2   6   8      520.59      503.47      3.60 o
   3   6   8        9.47        9.07      2.62 o
   4   6   8      608.18      600.86      7.17 o
   5   6   8       42.57       39.15      1.83 o
   6   6   8       43.30       41.07      7.36 o
   7   6   8        0.02        2.41      2.02 o
  -5   7   8        1.15        2.14      2.67 o
  -4   7   8      106.56      111.21      4.80 o
  -3   7   8        5.95        7.47      1.80 o
  -2   7   8      417.39      460.08     12.35 o
  -1   7   8       11.09        7.08      1.39 o
   0   7   8      414.96      447.76     13.91 o
   1   7   8       97.97       96.31      1.93 o
   2   7   8      595.46      591.17      7.32 o
   3   7   8       13.59       12.14      1.60 o
   4   7   8        0.38       -0.19      0.92 o
   5   7   8       53.05       51.58      2.48 o
   6   7   8       72.48       73.77      2.27 o
   7   7   8        6.34       10.29      1.98 o
  -4   8   8      148.12      152.81      3.37 o
  -3   8   8       17.04       16.91      2.13 o
  -2   8   8      263.62      287.81      5.81 o
  -1   8   8      313.93      305.44      6.04 o
   0   8   8      326.57      328.60      5.34 o
   1   8   8       29.90       24.83      2.74 o
   2   8   8       59.91       52.34      2.66 o
   3   8   8       36.81       38.28      1.71 o
   4   8   8        1.17        0.32      1.36 o
   5   8   8       19.29       18.46      1.98 o
   6   8   8        7.20        6.63      1.97 o
  -3   9   8       62.84       60.28      4.80 o
  -2   9   8       86.35      100.74      2.56 o
  -1   9   8        0.10        0.80      3.13 o
   0   9   8       26.66       23.97      2.76 o
   1   9   8       78.89       74.63      3.20 o
   2   9   8       27.04       32.19      2.71 o
   3   9   8        0.86        0.22      9.10 o
   4   9   8       40.65       48.01      1.99 o
   5   9   8        1.48        1.97      2.06 o
  -1  10   8       11.80       16.05      3.65 o
   0  10   8        3.60        3.86      3.48 o
   1  10   8        9.05       13.28      3.27 o
   2  10   8       66.99       75.42      3.34 o
   3  10   8       13.80       14.89      2.99 o
  -1  -9   9        4.47        7.23      2.47 o
   0  -9   9        1.20        5.30      1.78 o
   1  -9   9       12.15       18.38      2.04 o
   2  -9   9        4.94        5.89      2.41 o
  -3  -8   9        3.15        4.89      2.58 o
  -2  -8   9       49.62       52.92      3.24 o
  -1  -8   9        4.54        8.78      1.99 o
   0  -8   9        3.31        3.31      2.07 o
   1  -8   9        1.57        2.13      1.57 o
   2  -8   9        3.81        4.31      1.82 o
   3  -8   9       26.12       18.96      1.91 o
   4  -8   9        0.06        0.71      0.78 o
  -4  -7   9        3.39        3.23      3.66 o
  -3  -7   9       14.71       17.85      2.04 o
  -2  -7   9       16.89       15.97      1.90 o
  -1  -7   9       11.39        9.16      1.77 o
   0  -7   9       16.17       17.09      1.50 o
   1  -7   9        5.85        5.58      1.53 o
   2  -7   9       15.26       14.22      1.50 o
   3  -7   9        0.79       -0.53      1.34 o
   4  -7   9        3.36        4.61      1.60 o
   5  -7   9        1.44        2.27      1.85 o
  -5  -6   9        0.91        4.72      2.86 o
  -4  -6   9        8.95        6.34      3.36 o
  -3  -6   9        4.69        3.76      1.99 o
  -2  -6   9       33.49       33.16      3.13 o
  -1  -6   9        0.03       -1.29      1.54 o
   0  -6   9        4.00        4.10      2.48 o
   1  -6   9        6.18        3.66      1.88 o
   2  -6   9       48.60       49.16      1.83 o
   3  -6   9       67.08       55.86      1.88 o
   4  -6   9       58.54       57.50      4.14 o
   5  -6   9       84.69       76.05      2.13 o
   6  -6   9       43.00       44.03      2.07 o
  -5  -5   9        4.84        8.10      3.90 o
  -4  -5   9        0.67        2.04      1.68 o
  -3  -5   9       61.86       69.81      5.19 o
  -2  -5   9      371.01      374.63      3.97 o
  -1  -5   9      118.52      123.83      2.35 o
   0  -5   9       71.69       70.54      1.88 o
   1  -5   9        3.23        0.32      1.41 o
   2  -5   9       52.14       49.93      3.70 o
   3  -5   9       39.14       37.96      1.64 o
   4  -5   9        6.90        5.48      1.23 o
   5  -5   9      105.50       97.33      2.12 o
   6  -5   9        3.89        3.98      1.78 o
   7  -5   9       20.34       19.28      3.15 o
  -6  -4   9        2.00        0.10      0.71 o
  -5  -4   9       22.00       21.06      2.71 o
  -4  -4   9       29.15       30.52      1.86 o
  -3  -4   9        1.79        2.50      1.70 o
  -2  -4   9       70.75       71.43      2.63 o
  -1  -4   9      450.85      427.87      6.44 o
   0  -4   9      640.20      611.41     19.99 o
   1  -4   9        8.98        6.53      1.87 o
   2  -4   9        0.44        2.05      1.94 o
   3  -4   9       50.95       49.86      2.19 o
   4  -4   9        0.02        1.57      0.87 o
   5  -4   9        1.15        1.13      1.35 o
   6  -4   9        0.57       -0.10      0.42 o
   7  -4   9        4.80        6.22      2.75 o
  -6  -3   9       66.43       66.28      3.80 o
  -5  -3   9        0.26       -0.72      3.80 o
  -4  -3   9       19.07       22.56      1.71 o
  -3  -3   9        4.27        2.91      1.65 o
  -2  -3   9       15.11       15.81      1.44 o
  -1  -3   9      424.67      394.21      8.38 o
   0  -3   9      509.38      506.40     12.08 o
   1  -3   9      340.96      307.43      4.23 o
   2  -3   9      146.34      156.51      4.76 o
   3  -3   9       35.30       35.69      0.98 o
   4  -3   9        3.22        2.93      1.19 o
   5  -3   9       27.67       26.02      1.35 o
   6  -3   9        6.65        5.78      1.59 o
   7  -3   9       11.75       14.21      2.83 o
  -6  -2   9       47.16       46.58      3.18 o
  -5  -2   9        0.16       -0.47      0.88 o
  -4  -2   9        1.90        1.21      1.34 o
  -3  -2   9        3.81        5.26      1.42 o
  -2  -2   9       16.98       17.06      1.31 o
  -1  -2   9       74.34       78.91      3.42 o
   0  -2   9        0.01        0.22      0.25 o
   1  -2   9      539.63      555.72     17.38 o
   2  -2   9       13.02       13.33      0.69 o
   3  -2   9        4.47        4.52      0.76 o
   4  -2   9        4.57        4.75      0.78 o
   5  -2   9        6.51        5.97      1.37 o
   6  -2   9        1.78        2.12      1.28 o
   7  -2   9        0.58        0.69      1.68 o
   8  -2   9        8.34        8.83      3.58 o
  -6  -1   9       54.59       57.52      3.30 o
  -5  -1   9        0.79       -0.25      0.59 o
  -4  -1   9       85.14       90.80      4.70 o
  -3  -1   9       23.42       23.78      1.43 o
  -2  -1   9        4.11        2.48      0.91 o
  -1  -1   9       39.49       38.46      0.92 o
   0  -1   9        0.08       -0.05      0.39 o
   1  -1   9      245.13      244.83      6.07 o
   2  -1   9       54.85       53.87      1.85 o
   3  -1   9       29.29       30.93      1.06 o
   4  -1   9        0.70        1.11      0.57 o
   5  -1   9       23.02       26.69      1.00 o
   6  -1   9        6.24        4.68      1.34 o
   7  -1   9       17.53       19.89      2.39 o
   8  -1   9        2.10        0.82      3.67 o
  -6   0   9        0.44        1.52      1.35 o
  -5   0   9       74.63       78.78      2.30 o
  -4   0   9       96.60       93.59      2.43 o
  -3   0   9        9.62        8.88      0.84 o
  -2   0   9        0.65        1.17      0.86 o
  -1   0   9      208.71      192.89      2.52 o
   0   0   9        2.74        1.05      0.76 o
   1   0   9       46.87       63.82      2.98 o
   2   0   9       71.05       87.60      2.05 o
   3   0   9        0.02        0.11      0.56 o
   4   0   9       39.29       36.12      0.82 o
   5   0   9        8.14        9.43      0.89 o
   6   0   9       12.94       14.27      1.26 o
   7   0   9        4.69        4.63      2.13 o
   8   0   9      119.81      124.21      4.05 o
  -6   1   9       51.75       50.94      2.32 o
  -5   1   9        0.04       -0.86      0.86 o
  -4   1   9      151.25      159.37      4.94 o
  -3   1   9       13.30       14.21      0.88 o
  -2   1   9        1.10        1.20      0.58 o
  -1   1   9       24.32       21.17      0.87 o
   0   1   9        2.06        1.47      1.24 o
   1   1   9      432.18      464.62      3.04 o
   2   1   9       10.03       10.25      0.95 o
   3   1   9      623.59      644.69      3.48 o
   4   1   9        4.96        4.30      1.18 o
   5   1   9       20.43       21.30      1.15 o
   6   1   9       58.67       61.58      1.98 o
   7   1   9        3.47        3.89      1.34 o
   8   1   9       12.39       11.43      1.78 o
  -6   2   9       35.63       38.88      2.26 o
  -5   2   9       45.10       44.11      1.93 o
  -4   2   9      397.94      416.80      4.99 o
  -3   2   9       25.81       23.55      1.00 o
  -2   2   9      191.23      182.96      1.59 o
  -1   2   9       47.99       49.07      1.05 o
   0   2   9        7.65        8.07      0.68 o
   1   2   9        0.30        0.82      1.83 o
   2   2   9       27.26       24.38      1.77 o
   3   2   9      510.95      535.59     16.16 o
   4   2   9       63.72       60.50      2.76 o
   5   2   9        8.08        8.70      1.15 o
   6   2   9       35.19       37.27      1.72 o
   7   2   9       22.75       19.78      1.64 o
   8   2   9        0.48        1.09      3.20 o
  -6   3   9       23.22       21.09      3.52 o
  -5   3   9        5.30        4.60      1.81 o
  -4   3   9       61.57       66.46      1.58 o
  -3   3   9      681.30      704.76      5.51 o
  -2   3   9      674.88      686.69      8.04 o
  -1   3   9       45.52       43.48      1.09 o
   0   3   9       27.17       23.38      0.78 o
   1   3   9        5.42        5.10      1.72 o
   2   3   9        0.83        0.55      0.82 o
   3   3   9       89.55       95.14      1.73 o
   4   3   9       75.36       78.17      4.47 o
   5   3   9      110.40      114.69      5.49 o
   6   3   9        9.58        7.53      1.48 o
   7   3   9        0.01        0.22      0.93 o
   8   3   9        1.48        0.39      0.63 o
  -6   4   9        0.25       -1.19      1.75 o
  -5   4   9       32.55       31.60      2.23 o
  -4   4   9       32.00       34.56      1.85 o
  -3   4   9      233.16      238.28      5.34 o
  -2   4   9      191.28      186.57      2.51 o
  -1   4   9      302.21      306.28      4.92 o
   0   4   9        0.65        1.23      0.96 o
   1   4   9       33.36       31.78      1.27 o
   2   4   9        2.94        5.52      1.18 o
   3   4   9       13.54       12.49      1.25 o
   4   4   9        9.96       11.76      1.23 o
   5   4   9       12.99       12.93      1.93 o
   6   4   9       34.61       32.77      1.88 o
   7   4   9        2.60        2.05      1.85 o
   8   4   9        0.03       -1.84      2.10 o
  -6   5   9       72.33       74.74      4.24 o
  -5   5   9        1.96        3.85      4.24 o
  -4   5   9       30.41       30.71      1.97 o
  -3   5   9        0.01       -0.47      1.32 o
  -2   5   9       36.10       35.97      1.66 o
  -1   5   9      298.43      307.71      9.94 o
   0   5   9       16.81       15.97      1.39 o
   1   5   9        0.45        0.34      1.62 o
   2   5   9       10.49        8.47      1.78 o
   3   5   9       18.40       16.26      1.94 o
   4   5   9        8.90        8.58      1.40 o
   5   5   9        0.57        1.13      2.07 o
   6   5   9        9.71        7.85      1.70 o
   7   5   9        0.14       -1.46      1.46 o
  -5   6   9       27.03       33.92      2.42 o
  -4   6   9        1.35        2.91      2.81 o
  -3   6   9        0.69        0.59      1.49 o
  -2   6   9        2.05        0.29      1.94 o
  -1   6   9        0.95        0.29      1.41 o
   0   6   9        0.07       -1.01      1.95 o
   1   6   9        4.52        4.44      2.01 o
   2   6   9        5.54        6.73      1.80 o
   3   6   9       12.39       11.53      1.48 o
   4   6   9        1.19        1.65      1.08 o
   5   6   9        6.26        7.55      2.08 o
   6   6   9       13.48       12.05      1.90 o
   7   6   9        1.84        2.66      2.24 o
  -4   7   9       34.21       38.53      2.35 o
  -3   7   9        0.88        0.32      0.73 o
  -2   7   9       76.40       75.05      2.22 o
  -1   7   9      199.64      205.74     10.90 o
   0   7   9      268.13      274.21      4.87 o
   1   7   9        7.31        6.49      2.24 o
   2   7   9       45.92       39.38      1.61 o
   3   7   9        0.93        0.33      1.70 o
   4   7   9        0.01        0.52      0.91 o
   5   7   9       14.17       11.03      1.69 o
   6   7   9       19.48       16.34      2.40 o
  -4   8   9      133.00      132.57      3.27 o
  -3   8   9       46.71       55.69      2.50 o
  -2   8   9      212.70      231.74      8.63 o
  -1   8   9       51.37       43.03      3.13 o
   0   8   9       56.94       58.78      3.17 o
   1   8   9      191.54      187.46      4.38 o
   2   8   9       14.08       13.28      1.56 o
   3   8   9        2.96        4.13      1.64 o
   4   8   9        0.01       -0.32      0.46 o
   5   8   9        4.28        1.90      2.01 o
   6   8   9       50.97       53.81      2.18 o
  -2   9   9       64.82       61.81      3.67 o
  -1   9   9        0.01       -1.03      4.17 o
   0   9   9        0.75        1.23      9.35 o
   1   9   9      166.67      161.95      4.41 o
   2   9   9        4.25        3.91      2.95 o
   3   9   9        6.14        4.67      2.83 o
   4   9   9        9.19       13.94      2.12 o
  -1  10   9        2.74        1.43      4.93 o
   0  10   9        9.41        8.86      3.49 o
   1  10   9       15.44       12.15      3.62 o
   2  10   9        0.08       -0.22      1.39 o
   3  10   9       28.01       29.42      3.36 o
  -2  -8  10       66.20       86.04      2.53 o
  -1  -8  10       19.70       24.76      5.22 o
   0  -8  10        3.84        5.28      2.02 o
   1  -8  10        1.98        2.58      1.74 o
   2  -8  10        0.42       -0.59      4.76 o
   3  -8  10        2.37        1.19      2.58 o
   4  -8  10        1.85        0.17      0.83 o
  -3  -7  10       11.65       14.22      2.25 o
  -2  -7  10       12.12       10.66      2.16 o
  -1  -7  10       17.34       16.35      2.40 o
   0  -7  10       10.95        9.99      1.83 o
   1  -7  10       11.23       13.74      1.63 o
   2  -7  10        1.21        1.05      1.43 o
   3  -7  10       59.92       54.37      2.12 o
   4  -7  10        0.00        2.01      1.62 o
   5  -7  10      189.85      186.22      3.14 o
  -4  -6  10        3.27        4.59      3.12 o
  -3  -6  10        4.21        3.53      2.22 o
  -2  -6  10        8.62        7.01      2.13 o
  -1  -6  10        6.12        3.87      2.11 o
   0  -6  10        9.99        7.67      1.58 o
   1  -6  10       36.75       31.25      2.62 o
   2  -6  10        3.45        2.56      1.57 o
   3  -6  10      117.56      110.14      6.72 o
   4  -6  10       55.45       55.15      3.61 o
   5  -6  10        2.15        4.40      1.59 o
   6  -6  10       44.46       43.01      2.17 o
  -5  -5  10        2.42        4.11      3.72 o
  -4  -5  10        5.13        3.17      2.32 o
  -3  -5  10        8.00        6.41      2.01 o
  -2  -5  10       64.11       59.74      2.09 o
  -1  -5  10      208.87      190.23      2.85 o
   0  -5  10      303.13      296.12      6.74 o
   1  -5  10      158.51      133.34      3.61 o
   2  -5  10       73.34       68.45      3.86 o
   3  -5  10       80.50       75.63      2.69 o
   4  -5  10       89.29       90.80      3.13 o
   5  -5  10       89.62       90.93      2.11 o
   6  -5  10        7.10        7.35      2.15 o
   7  -5  10        5.39        4.58      3.89 o
  -5  -4  10        3.86        3.89      3.99 o
  -4  -4  10       16.40       17.21      2.09 o
  -3  -4  10       26.17       22.80      1.99 o
  -2  -4  10       81.03       76.99      2.81 o
  -1  -4  10       75.87       85.16      2.13 o
   0  -4  10       95.57       95.49      2.07 o
   1  -4  10       36.42       40.94      2.43 o
   2  -4  10       13.30       12.66      2.69 o
   3  -4  10       58.47       53.96      1.64 o
   4  -4  10       53.06       53.95      2.92 o
   5  -4  10       35.90       34.64      1.58 o
   6  -4  10        0.28        0.06      0.40 o
   7  -4  10      138.07      157.34      3.77 o
  -6  -3  10       13.95       10.76      3.88 o
  -5  -3  10        0.05       -0.49      6.55 o
  -4  -3  10       36.86       35.85      2.04 o
  -3  -3  10       18.02       18.68      1.81 o
  -2  -3  10        3.14        0.85      0.99 o
  -1  -3  10        9.82        9.15      1.52 o
   0  -3  10      227.78      213.47      2.71 o
   1  -3  10      627.59      587.99      6.04 o
   2  -3  10      455.82      450.73      9.70 o
   3  -3  10       97.11      100.47      3.81 o
   4  -3  10        0.14       -0.16      0.66 o
   5  -3  10      191.15      194.76      2.46 o
   6  -3  10       18.00       17.08      1.68 o
   7  -3  10      111.63      129.59      3.71 o
  -6  -2  10        7.71        5.97      3.46 o
  -5  -2  10        6.02        4.63      3.46 o
  -4  -2  10       29.21       29.18      1.82 o
  -3  -2  10        2.85        2.89      1.54 o
  -2  -2  10        4.11        4.59      1.52 o
  -1  -2  10       39.82       43.89      1.56 o
   0  -2  10        0.70        0.23      0.47 o
   1  -2  10      455.50      456.78     17.37 o
   2  -2  10       80.70       82.01      2.22 o
   3  -2  10      348.00      355.68      6.35 o
   4  -2  10       54.83       48.52      1.48 o
   5  -2  10       51.60       54.12      1.41 o
   6  -2  10       66.93       72.80      1.64 o
   7  -2  10       68.60       73.55      3.17 o
   8  -2  10       18.41       20.42      3.19 o
  -6  -1  10        0.23       -0.36      0.64 o
  -5  -1  10        0.67        1.95      2.63 o
  -4  -1  10       38.23       34.69      3.55 o
  -3  -1  10        2.64        2.99      1.67 o
  -2  -1  10        6.20        7.09      0.93 o
  -1  -1  10        0.08        0.03      0.65 o
   0  -1  10       59.24       55.89      1.77 o
   1  -1  10      112.37      118.12      3.81 o
   2  -1  10        3.95        4.78      0.73 o
   3  -1  10       19.12       18.56      0.94 o
   4  -1  10        7.10        8.53      0.82 o
   5  -1  10       42.77       44.35      1.08 o
   6  -1  10        1.15        1.55      1.02 o
   7  -1  10        9.51        9.93      1.59 o
   8  -1  10        0.34        2.80      2.91 o
  -6   0  10        2.71        2.33      2.56 o
  -5   0  10        3.09        5.47      1.86 o
  -4   0  10       53.75       53.38      3.01 o
  -3   0  10       34.32       36.13      1.61 o
  -2   0  10        0.25       -0.33      0.56 o
  -1   0  10       13.83       12.13      0.86 o
   0   0  10        0.17       -0.46      0.46 o
   1   0  10       13.54       13.03      0.98 o
   2   0  10       63.95       68.26      1.37 o
   3   0  10       50.93       52.19      0.86 o
   4   0  10       10.15       11.35      1.12 o
   5   0  10        0.00        0.10      0.81 o
   6   0  10        0.06        0.13      0.27 o
   7   0  10        4.97        6.75      1.45 o
   8   0  10       33.54       33.10      3.40 o
  -6   1  10        2.84        1.81      3.60 o
  -5   1  10        8.36        6.94      2.02 o
  -4   1  10        1.10        0.15      0.68 o
  -3   1  10        2.08        0.92      0.72 o
  -2   1  10       40.07       43.09      1.08 o
  -1   1  10       15.40       14.08      1.14 o
   0   1  10       33.08       34.94      1.90 o
   1   1  10        4.11        3.00      0.95 o
   2   1  10        5.81        3.84      0.64 o
   3   1  10      382.08      402.88      3.07 o
   4   1  10        1.17        1.95      1.08 o
   5   1  10       14.33       15.64      1.25 o
   6   1  10        5.73        4.79      1.94 o
   7   1  10       10.25        7.47      1.76 o
   8   1  10        2.75        3.39      2.02 o
  -6   2  10       11.66       10.15      2.58 o
  -5   2  10       23.12       22.18      2.10 o
  -4   2  10       10.49       11.56      1.18 o
  -3   2  10       33.29       34.91      1.13 o
  -2   2  10       22.11       18.69      0.96 o
  -1   2  10        5.54        4.99      0.87 o
   0   2  10       45.93       44.73      1.44 o
   1   2  10       54.76       57.59      1.48 o
   2   2  10        5.57        4.72      1.13 o
   3   2  10       90.04       98.95      1.78 o
   4   2  10        0.07       -0.73      0.81 o
   5   2  10       50.84       48.93      2.05 o
   6   2  10       12.21       10.65      1.86 o
   7   2  10       12.82       14.89      1.67 o
   8   2  10        3.21        3.44      2.57 o
  -6   3  10        0.00        0.02      0.18 o
  -5   3  10       21.04       21.15      3.31 o
  -4   3  10        0.83       -0.29      0.96 o
  -3   3  10       84.28       78.27      1.60 o
  -2   3  10      808.84      813.55     10.94 o
  -1   3  10      130.78      125.31      2.21 o
   0   3  10      135.53      140.70      3.64 o
   1   3  10        9.93       12.01      1.25 o
   2   3  10        5.10        3.94      1.31 o
   3   3  10       28.37       22.65      1.30 o
   4   3  10        0.21        0.55      1.83 o
   5   3  10      111.23      122.47      4.58 o
   6   3  10        0.56       -0.69      0.86 o
   7   3  10        2.17        1.27      2.51 o
   8   3  10        1.43       -0.13      1.72 o
  -5   4  10        1.88        1.87      1.27 o
  -4   4  10       96.85      105.36      2.48 o
  -3   4  10        3.71        1.95      1.49 o
  -2   4  10       30.19       29.91      2.49 o
  -1   4  10      468.21      452.00     11.16 o
   0   4  10      127.30      133.52      5.26 o
   1   4  10        1.14        0.03      0.21 o
   2   4  10       15.36       11.95      1.40 o
   3   4  10        4.51        6.29      1.49 o
   4   4  10       31.66       32.03      2.33 o
   5   4  10        0.00        2.17      2.17 o
   6   4  10        2.54        0.39      1.03 o
   7   4  10        0.10       -0.93      0.93 o
   8   4  10        7.12        3.03      3.49 o
  -5   5  10        3.84        3.01      2.70 o
  -4   5  10       17.40       20.09      2.13 o
  -3   5  10       39.77       35.90      2.38 o
  -2   5  10       26.32       30.50      1.58 o
  -1   5  10      156.62      162.50      6.01 o
   0   5  10      115.87      112.78      3.19 o
   1   5  10       44.70       41.38      2.51 o
   2   5  10       19.76       19.95      2.10 o
   3   5  10        0.44        1.41      1.97 o
   4   5  10        3.82        5.28      1.82 o
   5   5  10       13.95       11.45      1.58 o
   6   5  10        1.21        0.64      1.23 o
   7   5  10        0.05       -1.18      1.18 o
  -5   6  10        2.31        3.00      2.12 o
  -4   6  10        4.10        2.79      2.27 o
  -3   6  10        8.80        8.85      1.90 o
  -2   6  10       41.80       44.03      1.90 o
  -1   6  10        0.17        1.33      2.03 o
   0   6  10       44.28       45.39      2.85 o
   1   6  10       63.32       63.35      2.80 o
   2   6  10        2.18        1.48      1.84 o
   3   6  10        3.13        2.62      2.34 o
   4   6  10        0.42       -0.16      1.09 o
   5   6  10       21.99       19.19      1.70 o
   6   6  10        0.88        1.78      1.43 o
   7   6  10        0.24        1.65      2.90 o
  -4   7  10        0.01        0.92      3.89 o
  -3   7  10       10.71       12.10      2.19 o
  -2   7  10        0.64       -0.36      0.80 o
  -1   7  10       12.32       10.02      2.64 o
   0   7  10        6.86        5.70      2.25 o
   1   7  10       16.81       17.80      2.60 o
   2   7  10        1.78        2.82      1.13 o
   3   7  10        2.87        2.97      1.33 o
   4   7  10        0.41        0.13      0.45 o
   5   7  10        8.33        8.76      1.94 o
   6   7  10       17.05       11.02      3.35 o
  -3   8  10        3.15        1.71      2.20 o
  -2   8  10       10.63       13.27      3.26 o
  -1   8  10       25.77       24.30      2.75 o
   0   8  10        0.03       -0.83      1.96 o
   1   8  10       34.48       33.31      2.80 o
   2   8  10       13.44        9.68      2.47 o
   3   8  10        0.27        1.54      2.19 o
   4   8  10        0.51       -0.68      0.68 o
   5   8  10        0.31       -1.02      1.02 o
  -2   9  10       15.07       13.26      3.56 o
  -1   9  10        0.07       -0.55      2.47 o
   0   9  10        0.04        0.52      1.98 o
   1   9  10       86.44       75.62      3.47 o
   2   9  10        7.21        5.40      4.79 o
   3   9  10       28.19       27.99      3.04 o
   4   9  10        7.26        5.01      2.64 o
   0  -8  11       16.77       15.72      3.15 o
   1  -8  11        5.43        4.55      2.33 o
   2  -8  11        1.36        2.43      2.17 o
  -2  -7  11       15.36       16.91      2.39 o
  -1  -7  11        0.01        0.44      3.60 o
   0  -7  11       46.36       49.59      3.06 o
   1  -7  11       14.28       15.88      1.73 o
   2  -7  11        3.47        2.64      1.93 o
   3  -7  11        0.71       -0.91      1.02 o
   4  -7  11        6.65        7.04      2.24 o
  -3  -6  11        0.31       -1.14      1.56 o
  -2  -6  11        4.26        5.23      1.83 o
  -1  -6  11       12.17       12.24      1.83 o
   0  -6  11       36.55       42.51      1.88 o
   1  -6  11       29.85       20.25      2.71 o
   2  -6  11       23.29       19.65      1.58 o
   3  -6  11       28.60       26.31      1.72 o
   4  -6  11      117.69      107.04      2.41 o
   5  -6  11       65.61       60.51      2.10 o
  -4  -5  11        0.68        0.76      3.99 o
  -3  -5  11       12.30        9.96      2.12 o
  -2  -5  11        0.95        2.09      1.55 o
  -1  -5  11      100.02       88.80      3.44 o
   0  -5  11        0.31        0.93      1.52 o
   1  -5  11       73.22       58.30      2.97 o
   2  -5  11      104.26       86.73      2.08 o
   3  -5  11       37.46       34.39      1.66 o
   4  -5  11        6.47        4.62      1.73 o
   5  -5  11        1.52        1.84      2.80 o
   6  -5  11        0.61       -0.42      1.12 o
  -5  -4  11        9.15        8.66      3.38 o
  -4  -4  11        2.37        2.03      1.50 o
  -3  -4  11      105.54      103.39      6.10 o
  -2  -4  11       45.70       44.50      1.99 o
  -1  -4  11      185.21      165.42      2.74 o
   0  -4  11      653.39      592.45      4.88 o
   1  -4  11      384.38      352.34      5.22 o
   2  -4  11      320.52      307.20      3.04 o
   3  -4  11       14.47       11.92      1.40 o
   4  -4  11        7.55        7.99      1.58 o
   5  -4  11        1.16        0.42      1.12 o
   6  -4  11       22.06       19.45      2.24 o
  -5  -3  11      104.31      114.99      4.43 o
  -4  -3  11       41.55       45.13      2.20 o
  -3  -3  11       61.93       52.50      2.03 o
  -2  -3  11      156.68      150.21      6.14 o
  -1  -3  11       87.23       80.43      2.10 o
   0  -3  11        0.92        0.65      1.33 o
   1  -3  11      366.58      350.52      5.03 o
   2  -3  11      623.99      649.13      3.95 o
   3  -3  11      146.58      147.26      6.18 o
   4  -3  11      128.49      137.41      3.55 o
   5  -3  11       75.97       78.46      1.94 o
   6  -3  11       87.29       98.26      3.45 o
  -5  -2  11       14.50       13.42      3.58 o
  -4  -2  11      204.37      205.60      7.26 o
  -3  -2  11       33.01       35.19      1.86 o
  -2  -2  11       38.30       33.79      2.11 o
  -1  -2  11        9.19        6.97      1.46 o
   0  -2  11       23.59       19.83      2.06 o
   1  -2  11       16.68       14.56      2.30 o
   2  -2  11        0.10        3.05      1.45 o
   3  -2  11       10.15       11.17      0.96 o
   4  -2  11       48.92       47.67      1.33 o
   5  -2  11      583.49      624.71     12.11 o
   6  -2  11      273.48      299.11      3.10 o
   7  -2  11      143.11      161.29      3.68 o
  -5  -1  11        1.62        1.54      4.33 o
  -4  -1  11       59.57       56.32      3.82 o
  -3  -1  11        0.27        0.09      0.71 o
  -2  -1  11       82.68       75.30      2.05 o
  -1  -1  11       72.39       75.09      1.53 o
   0  -1  11      118.77      116.19      6.62 o
   1  -1  11      321.06      322.09      5.96 o
   2  -1  11      367.52      363.76      3.68 o
   3  -1  11     1211.93     1233.84      8.38 o
   4  -1  11      405.47      410.14      3.28 o
   5  -1  11      225.06      238.70      6.26 o
   6  -1  11      109.70      118.09      2.13 o
   7  -1  11        7.78        8.29      2.06 o
   8  -1  11        1.89        2.84      1.64 o
  -6   0  11        0.08        0.11      0.46 o
  -5   0  11        2.97        4.49      3.45 o
  -4   0  11       17.70       14.59      1.89 o
  -3   0  11        0.20       -0.03      0.42 o
  -2   0  11       27.54       21.92      1.14 o
  -1   0  11      201.19      200.52      3.75 o
   0   0  11      184.91      168.15      5.17 o
   1   0  11      166.74      164.88      2.06 o
   2   0  11       54.01       54.63      0.92 o
   3   0  11      184.00      180.03      2.87 o
   4   0  11       75.03       77.34      1.76 o
   5   0  11        0.95        1.35      1.41 o
   6   0  11        0.02       -0.15      1.20 o
   7   0  11        2.27        3.45      1.54 o
   8   0  11        2.88        4.33      1.75 o
  -6   1  11        0.00        1.44      2.19 o
  -5   1  11        0.56       -0.10      1.01 o
  -4   1  11        0.64        0.74      1.48 o
  -3   1  11      202.22      207.20      2.00 o
  -2   1  11      140.33      128.14      1.83 o
  -1   1  11       43.03       39.37      1.47 o
   0   1  11        1.94        2.25      1.21 o
   1   1  11       96.40       85.59      1.72 o
   2   1  11       16.47       20.56      1.29 o
   3   1  11       51.66       56.59      3.21 o
   4   1  11       22.13       27.09      1.42 o
   5   1  11      144.01      144.85      5.16 o
   6   1  11       38.94       42.25      1.58 o
   7   1  11       33.89       36.64      1.93 o
   8   1  11        3.78        5.75      1.97 o
  -5   2  11       55.23       58.41      2.25 o
  -4   2  11        5.00        4.36      1.33 o
  -3   2  11       20.77       20.33      1.14 o
  -2   2  11       42.40       44.27      1.50 o
  -1   2  11       21.87       19.32      1.39 o
   0   2  11       63.34       66.27      4.78 o
   1   2  11        6.68        9.54      3.10 o
   2   2  11       16.01       20.77      1.33 o
   3   2  11        1.55        3.04      1.29 o
   4   2  11       27.09       26.54      1.41 o
   5   2  11       52.44       61.29      2.29 o
   6   2  11        0.05        0.46      1.48 o
   7   2  11       37.85       41.45      2.75 o
   8   2  11        8.89        7.49      1.94 o
  -5   3  11        2.46        1.77      2.22 o
  -4   3  11       15.84       16.08      1.64 o
  -3   3  11        3.76        2.54      1.42 o
  -2   3  11      356.24      355.78      3.76 o
  -1   3  11       38.87       39.16      1.22 o
   0   3  11      303.26      305.29     12.01 o
   1   3  11        0.47       -0.04      0.17 o
   2   3  11        2.51        0.63      1.47 o
   3   3  11       52.80       52.67      1.64 o
   4   3  11        8.56        8.33      1.32 o
   5   3  11      375.96      391.43     22.98 o
   6   3  11        3.69        3.42      2.50 o
   7   3  11       42.00       38.34      2.06 o
   8   3  11        1.62        0.28      2.52 o
  -5   4  11        3.53        3.85      2.08 o
  -4   4  11       18.44       16.31      2.22 o
  -3   4  11        3.07        3.71      1.86 o
  -2   4  11        1.96        1.10      0.73 o
  -1   4  11      430.24      455.98     11.14 o
   0   4  11      486.72      483.82      5.83 o
   1   4  11       15.85       15.59      1.37 o
   2   4  11        5.26        4.80      1.45 o
   3   4  11       83.90       77.67      1.96 o
   4   4  11       20.05       18.05      1.48 o
   5   4  11       16.57       20.24      1.44 o
   6   4  11        6.18        4.51      2.24 o
   7   4  11       27.86       22.76      3.09 o
  -5   5  11        0.66       -0.13      0.47 o
  -4   5  11        2.66        2.34      2.70 o
  -3   5  11       27.84       27.70      1.93 o
  -2   5  11       17.46       19.85      2.32 o
  -1   5  11      128.79      132.87      3.67 o
   0   5  11      228.98      223.48      4.48 o
   1   5  11      482.11      465.90      5.88 o
   2   5  11       92.77       87.08      3.04 o
   3   5  11       18.90       17.93      2.08 o
   4   5  11        1.84        2.10      2.59 o
   5   5  11        4.31        3.53      1.74 o
   6   5  11        2.54        3.10      1.32 o
   7   5  11        2.52        1.78      1.54 o
  -4   6  11       17.66       23.42      2.68 o
  -3   6  11        5.53        5.00      2.15 o
  -2   6  11        2.63        3.92      2.11 o
  -1   6  11        4.96        2.66      2.10 o
   0   6  11        1.27       -1.86      2.87 o
   1   6  11      263.66      273.64      5.00 o
   2   6  11        2.57        3.01      1.90 o
   3   6  11       30.56       25.66      2.61 o
   4   6  11        5.57        6.34      1.50 o
   5   6  11        0.05        0.99      1.23 o
   6   6  11        0.19       -0.44      0.99 o
  -3   7  11        4.47        4.02      4.21 o
  -2   7  11        5.31        3.29      2.82 o
  -1   7  11        5.61        7.43      2.47 o
   0   7  11       21.71       18.71      2.44 o
   1   7  11       23.93       24.66      2.42 o
   2   7  11        0.28       -0.23     13.03 o
   3   7  11        0.03        0.88      0.66 o
   4   7  11        0.03       -0.23      1.05 o
   5   7  11        8.88        7.43      1.97 o
   6   7  11        0.22       -0.05      0.68 o
  -2   8  11        3.16        2.06      3.81 o
  -1   8  11       22.40       23.56      3.15 o
   0   8  11        0.25       -0.22      0.58 o
   1   8  11       13.44       11.62      2.85 o
   2   8  11        4.21        3.77      2.64 o
   3   8  11        0.09        0.28      1.82 o
   4   8  11        3.78        2.52      2.03 o
   5   8  11        2.95        1.43      3.67 o
  -1   9  11        0.04        0.94      2.21 o
   0   9  11        0.04        1.76      2.54 o
   1   9  11       41.02       44.25      3.16 o
   2   9  11        0.00       -1.59      1.97 o
   3   9  11      144.31      149.47      4.36 o
  -1  -7  12       16.86       18.20      2.50 o
   0  -7  12       39.67       43.50      2.99 o
   1  -7  12       12.25       10.94      1.86 o
   2  -7  12       20.40       25.65      2.00 o
   3  -7  12        1.15        4.59      2.93 o
  -2  -6  12        5.09        4.35      2.07 o
  -1  -6  12       18.29       17.08      2.02 o
   0  -6  12       20.82       15.85      2.82 o
   1  -6  12        1.41        2.10      2.44 o
   2  -6  12       56.00       56.24      2.04 o
   3  -6  12       11.35        8.03      2.09 o
   4  -6  12        2.23       -0.07      0.44 o
   5  -6  12       15.28       15.91      2.40 o
  -3  -5  12        4.52        3.77      1.99 o
  -2  -5  12        1.99        2.85      2.26 o
  -1  -5  12        5.42        6.65      1.84 o
   0  -5  12       28.73       21.60      2.45 o
   1  -5  12       33.15       26.78      2.47 o
   2  -5  12       12.91       11.03      2.25 o
   3  -5  12       70.35       70.73      3.89 o
   4  -5  12       34.29       34.16      1.75 o
   5  -5  12       21.24       21.23      1.98 o
   6  -5  12        3.08        1.95      2.41 o
  -4  -4  12        6.10        3.33      4.29 o
  -3  -4  12        5.69        4.73      2.10 o
  -2  -4  12       92.35       86.38      3.97 o
  -1  -4  12       85.88       76.09      2.29 o
   0  -4  12       59.89       54.56      2.88 o
   1  -4  12       27.70       23.00      2.42 o
   2  -4  12        0.24        0.34      1.10 o
   3  -4  12       18.76       17.12      1.51 o
   4  -4  12        4.76        4.12      2.51 o
   5  -4  12       12.17        9.44      1.94 o
   6  -4  12       19.56       20.11      2.94 o
  -4  -3  12       46.54       39.65      2.63 o
  -3  -3  12       92.38       91.77      2.43 o
  -2  -3  12       70.35       62.29      2.16 o
  -1  -3  12       28.90       28.92      1.80 o
   0  -3  12       30.80       21.44      2.55 o
   1  -3  12      102.11       95.91      3.30 o
   2  -3  12      301.91      297.19      9.80 o
   3  -3  12       82.57       82.61      1.88 o
   4  -3  12        7.08        6.14      2.21 o
   5  -3  12       83.79       84.89      3.09 o
   6  -3  12       84.66       86.32      6.43 o
   7  -3  12       14.01       17.13      2.63 o
  -5  -2  12       50.69       48.70      3.40 o
  -4  -2  12       20.02       23.25      2.10 o
  -3  -2  12       47.12       45.70      2.00 o
  -2  -2  12        5.36        7.31      1.63 o
  -1  -2  12        6.06        3.47      1.51 o
   0  -2  12        0.12        1.01      3.32 o
   1  -2  12       43.40       39.47      2.75 o
   2  -2  12      333.52      334.90      2.88 o
   3  -2  12     1286.38     1316.26     23.35 o
   4  -2  12      942.40     1018.27     35.20 o
   5  -2  12      191.30      208.38      2.69 o
   6  -2  12      151.86      166.62      2.55 o
   7  -2  12       13.50       16.45      2.59 o
  -5  -1  12       14.00       16.40      3.41 o
  -4  -1  12        8.32        4.93      2.68 o
  -3  -1  12        3.91        3.35      2.05 o
  -2  -1  12        1.33       -1.17      1.77 o
  -1  -1  12      135.66      125.29      2.44 o
   0  -1  12      159.29      156.31      3.76 o
   1  -1  12      842.13      871.01     26.66 o
   2  -1  12      386.33      385.93      8.98 o
   3  -1  12       90.67       95.57      5.07 o
   4  -1  12       68.78       69.86      1.85 o
   5  -1  12        0.17        0.69      0.80 o
   6  -1  12        2.29        0.51      2.26 o
   7  -1  12       43.56       47.91      2.60 o
  -5   0  12        3.85        6.48      3.34 o
  -4   0  12       49.27       48.68      2.12 o
  -3   0  12      148.49      155.84      4.62 o
  -2   0  12      744.20      724.41      3.89 o
  -1   0  12      544.83      573.55     19.91 o
   0   0  12      826.91      841.17     21.09 o
   1   0  12      621.19      619.52     19.49 o
   2   0  12      675.12      684.50     13.58 o
   3   0  12      182.23      186.21      2.43 o
   4   0  12      151.84      161.86      2.36 o
   5   0  12      108.85      119.03      3.47 o
   6   0  12        0.02        1.36      1.02 o
   7   0  12        0.87       -0.90      1.93 o
  -5   1  12      108.54      117.18      4.01 o
  -4   1  12      107.95      115.95      2.79 o
  -3   1  12      308.56      333.96      3.98 o
  -2   1  12      104.80      123.57      1.90 o
  -1   1  12      367.52      361.68      3.39 o
   0   1  12       94.40       92.20      4.61 o
   1   1  12      130.59      127.52      2.15 o
   2   1  12       80.62       78.52      1.83 o
   3   1  12        1.93        3.20      1.03 o
   4   1  12       66.96       69.71      1.77 o
   5   1  12        0.86       -0.08      0.61 o
   6   1  12       11.57       11.71      1.62 o
   7   1  12       31.06       35.23      1.95 o
  -5   2  12      125.73      133.72      2.98 o
  -4   2  12      160.38      183.18      2.17 o
  -3   2  12      144.86      146.70      3.34 o
  -2   2  12       95.10       99.22      1.75 o
  -1   2  12      140.55      134.78      4.00 o
   0   2  12       91.95       85.47      2.56 o
   1   2  12       17.72       19.05      2.66 o
   2   2  12       60.99       53.80      1.78 o
   3   2  12        4.61        2.74      1.57 o
   4   2  12       38.07       34.82      1.55 o
   5   2  12      221.78      226.05      8.88 o
   6   2  12       30.88       31.43      2.66 o
   7   2  12       88.90       84.40      2.50 o
  -5   3  12       83.55       85.24      3.76 o
  -4   3  12        0.02        1.17      1.58 o
  -3   3  12       32.29       33.96      1.58 o
  -2   3  12        0.00        0.07      0.21 o
  -1   3  12        0.31       -0.46      1.44 o
   0   3  12        7.00        8.22      3.04 o
   1   3  12       44.14       42.10      2.58 o
   2   3  12       50.97       40.33      1.70 o
   3   3  12      126.29      114.78      6.54 o
   4   3  12        0.99        0.03      1.40 o
   5   3  12        0.21       -0.44      1.98 o
   6   3  12        2.23        0.78      5.37 o
   7   3  12       29.90       26.50      1.93 o
  -4   4  12        4.21        5.83      2.98 o
  -3   4  12        0.00       -0.44      1.99 o
  -2   4  12        0.01        0.33      0.63 o
  -1   4  12      164.91      158.38      2.79 o
   0   4  12      480.58      467.35      8.70 o
   1   4  12      352.81      343.85      3.65 o
   2   4  12       92.91       80.96      2.10 o
   3   4  12        7.55        4.90      2.41 o
   4   4  12        6.09       10.59      1.48 o
   5   4  12       20.04       17.30      1.66 o
   6   4  12        1.24        3.17      1.47 o
   7   4  12       57.68       51.35      2.37 o
  -4   5  12        0.03        0.10      0.52 o
  -3   5  12       46.87       44.29      3.23 o
  -2   5  12       37.62       34.00      2.89 o
  -1   5  12       95.81      101.91      3.46 o
   0   5  12       56.71       65.14      3.19 o
   1   5  12      180.88      198.93      5.17 o
   2   5  12      382.11      414.50     27.01 o
   3   5  12        0.00        1.77      1.05 o
   4   5  12       11.41       12.08      2.44 o
   5   5  12        7.52        7.48      1.69 o
   6   5  12        9.38        8.75      1.82 o
   7   5  12        8.85        5.19      2.27 o
  -3   6  12       65.35       63.45      3.50 o
  -2   6  12       14.88       10.73      3.27 o
  -1   6  12        1.04        2.60      2.14 o
   0   6  12        0.36       -1.56      1.56 o
   1   6  12      146.66      144.07      4.11 o
   2   6  12       47.48       50.25      2.89 o
   3   6  12      147.06      156.05      4.01 o
   4   6  12        0.92        0.39      2.49 o
   5   6  12        0.24       -0.10      0.30 o
   6   6  12        0.00        0.56      1.37 o
  -3   7  12        0.01        1.00      4.98 o
  -2   7  12        3.11        4.88      3.67 o
  -1   7  12        8.77       10.49      3.01 o
   0   7  12       23.18       24.58      2.95 o
   1   7  12        0.04       -1.67      1.67 o
   2   7  12       31.39       25.94      2.51 o
   3   7  12       49.77       45.26      1.90 o
   4   7  12        0.00        0.60      1.94 o
   5   7  12        5.04        6.26      1.99 o
  -2   8  12       11.11       12.16      4.10 o
  -1   8  12        5.43       10.05      3.04 o
   0   8  12        0.25       -1.67      2.87 o
   1   8  12        0.85        2.25      3.62 o
   2   8  12       19.20       19.61      2.98 o
   3   8  12        0.77        0.32      1.61 o
   4   8  12        0.00        2.46      2.71 o
   1   9  12        6.30        7.21      3.29 o
   2   9  12        1.05       -0.16      0.90 o
   1  -7  13        1.67        4.46      1.86 o
   2  -7  13       19.46       27.86      3.73 o
  -1  -6  13        1.09        4.15      1.97 o
   0  -6  13       25.69       23.52      3.38 o
   1  -6  13       12.11       10.48      2.81 o
   2  -6  13      152.81      163.50      2.87 o
   3  -6  13        0.01       -0.81      1.29 o
   4  -6  13       15.38       16.43      2.36 o
  -2  -5  13        4.99        5.27      2.76 o
  -1  -5  13        0.53        0.93      1.87 o
   0  -5  13        5.43        7.05      3.12 o
   1  -5  13       15.60       17.86      2.72 o
   2  -5  13        0.73        1.89      1.01 o
   3  -5  13        1.03        0.42      0.77 o
   4  -5  13        2.75        2.59      1.68 o
   5  -5  13        0.08        0.12      0.76 o
  -3  -4  13        9.12        6.20      2.44 o
  -2  -4  13        4.91        4.19      2.02 o
  -1  -4  13       22.48       27.03      2.04 o
   0  -4  13        0.00       -1.28      1.70 o
   1  -4  13        9.41        4.99      2.52 o
   2  -4  13        5.01        4.32      1.66 o
   3  -4  13       32.96       27.50      1.65 o
   4  -4  13       10.11        8.33      2.71 o
   5  -4  13       23.72       19.46      2.95 o
   6  -4  13        3.48        1.35      1.98 o
  -4  -3  13       24.32       21.32      2.55 o
  -3  -3  13       54.68       60.72      4.50 o
  -2  -3  13       29.78       25.28      1.96 o
  -1  -3  13        7.11        6.58      1.82 o
   0  -3  13        8.75        6.08      2.70 o
   1  -3  13       57.82       53.93      2.95 o
   2  -3  13       78.59       77.35      1.84 o
   3  -3  13        3.33        2.91      1.90 o
   4  -3  13       79.17       76.65      3.12 o
   5  -3  13        0.01       -0.54      2.40 o
   6  -3  13        1.15       -0.55      1.79 o
  -4  -2  13       98.13      106.25      2.81 o
  -3  -2  13        0.00       -0.78      1.87 o
  -2  -2  13       12.76        7.74      2.03 o
  -1  -2  13       75.59       78.04      2.27 o
   0  -2  13        2.90       -0.04      0.55 o
   1  -2  13        3.08        1.97      2.18 o
   2  -2  13        0.78        0.56      1.32 o
   3  -2  13      142.61      146.30      3.84 o
   4  -2  13      167.70      182.85      4.17 o
   5  -2  13       21.80       22.01      2.30 o
   6  -2  13        1.18       -0.01      0.38 o
   7  -2  13       31.61       32.35      2.78 o
  -4  -1  13        0.79       -0.45      2.28 o
  -3  -1  13        6.74        5.49      2.16 o
  -2  -1  13       64.18       50.74      2.05 o
  -1  -1  13        7.59        7.74      3.25 o
   0  -1  13       45.79       34.97      2.78 o
   1  -1  13       19.20       17.22      2.62 o
   2  -1  13       40.41       41.96      3.33 o
   3  -1  13      160.37      168.26      6.22 o
   4  -1  13      247.84      263.72      7.55 o
   5  -1  13      398.61      420.51      3.73 o
   6  -1  13      143.12      154.07      2.83 o
   7  -1  13        2.95        2.24      4.49 o
  -4   0  13       47.20       48.33      2.33 o
  -3   0  13       36.76       36.78      1.98 o
  -2   0  13        7.31       11.69      1.77 o
  -1   0  13      132.79      140.89      3.70 o
   0   0  13       48.95       60.49      1.74 o
   1   0  13      144.03      142.42      9.53 o
   2   0  13      154.86      151.05      4.20 o
   3   0  13       46.01       49.05      1.68 o
   4   0  13        7.91        6.57      1.33 o
   5   0  13      132.05      138.79      4.71 o
   6   0  13       27.06       29.33      1.79 o
   7   0  13       30.77       30.77      2.62 o
  -4   1  13      125.60      131.64      4.08 o
  -3   1  13      166.15      179.60      2.40 o
  -2   1  13      314.57      313.75      9.45 o
  -1   1  13      336.69      341.52      3.49 o
   0   1  13      644.88      612.16     13.53 o
   1   1  13       26.02       24.63      1.48 o
   2   1  13       22.03       21.42      1.54 o
   3   1  13        0.72        0.35      0.75 o
   4   1  13        0.01        0.18      1.18 o
   5   1  13       27.05       27.01      1.57 o
   6   1  13       10.25       11.57      1.81 o
   7   1  13        1.03        1.66      3.01 o
  -4   2  13      181.35      207.41      3.69 o
  -3   2  13      275.22      310.79      3.76 o
  -2   2  13      149.15      161.06      2.81 o
  -1   2  13        8.70       11.16      1.53 o
   0   2  13       17.34       14.47      1.49 o
   1   2  13        0.54       -0.34      1.09 o
   2   2  13       43.22       39.54      2.13 o
   3   2  13       49.61       43.14      1.72 o
   4   2  13       19.13       15.40      1.49 o
   5   2  13       22.33       22.17      1.54 o
   6   2  13       49.26       47.20      2.73 o
   7   2  13        1.04        4.00      2.51 o
  -4   3  13       23.78       21.19      2.56 o
  -3   3  13       11.66        9.79      1.90 o
  -2   3  13        2.60        1.66      1.64 o
  -1   3  13        3.84        3.03      1.44 o
   0   3  13      100.78       95.11      2.26 o
   1   3  13       41.05       34.78      3.60 o
   2   3  13       22.96       17.72      1.56 o
   3   3  13       99.56       91.10      2.38 o
   4   3  13       99.18       92.39      2.72 o
   5   3  13       32.20       30.22      1.69 o
   6   3  13       28.18       24.07      2.31 o
   7   3  13       64.16       57.44      2.32 o
  -4   4  13        0.70        0.57      1.75 o
  -3   4  13        4.10        3.83      2.82 o
  -2   4  13       76.16       79.48      2.39 o
  -1   4  13       12.87       11.73      1.90 o
   0   4  13        0.45        2.17      1.70 o
   1   4  13        2.15       -0.57      1.10 o
   2   4  13        5.15        9.56      1.56 o
   3   4  13       15.10        6.55      1.69 o
   4   4  13       68.47       61.98      3.99 o
   5   4  13        0.00        0.27      1.17 o
   6   4  13        7.59        8.72      2.08 o
   7   4  13       65.69       69.76      2.40 o
  -3   5  13       59.19       58.98      3.38 o
  -2   5  13        1.06        2.74      2.78 o
  -1   5  13       28.71       29.37      2.79 o
   0   5  13        9.59        6.71      1.84 o
   1   5  13      247.47      234.70      3.37 o
   2   5  13      438.82      439.87     22.26 o
   3   5  13       41.51       37.28      1.83 o
   4   5  13       24.36       19.75      2.41 o
   5   5  13       42.56       42.71      2.79 o
   6   5  13        0.65        1.79      1.51 o
  -3   6  13       23.32       23.32      3.84 o
  -2   6  13        0.57        0.17      0.82 o
  -1   6  13       32.21       31.36      2.83 o
   0   6  13       16.75       11.29      2.95 o
   1   6  13       21.52       22.88      3.06 o
   2   6  13       87.07       91.44      3.45 o
   3   6  13      348.90      358.97      5.68 o
   4   6  13       74.19       68.79      3.23 o
   5   6  13        6.79        9.80      2.38 o
  -2   7  13        6.97        5.75      3.36 o
  -1   7  13        2.09        3.12      3.65 o
   0   7  13        3.96        5.85      2.85 o
   1   7  13       23.57       19.21      3.18 o
   2   7  13        2.14        3.44      2.92 o
   3   7  13      131.71      142.75      4.07 o
   4   7  13       57.72       70.47      2.33 o
   5   7  13       74.29       79.28      2.48 o
   0   8  13        1.85        0.19      1.22 o
   1   8  13        1.82       -0.18      0.51 o
   2   8  13        0.48       -3.05      3.39 o
   3   8  13       22.35       27.05      2.08 o
   0  -6  14        0.62        1.70      3.06 o
   1  -6  14        1.36        2.71      5.18 o
   2  -6  14       39.18       49.14      2.16 o
  -1  -5  14        0.31        0.18      0.57 o
   0  -5  14       32.07       27.16      3.28 o
   1  -5  14        3.39        3.72      2.71 o
   2  -5  14       30.69       30.39      1.82 o
   3  -5  14       21.66       24.68      2.12 o
   4  -5  14       82.57       93.14      3.79 o
  -2  -4  14       72.78       81.92      2.58 o
  -1  -4  14        3.24        4.60      2.08 o
   0  -4  14        0.83        1.22      2.66 o
   1  -4  14        5.79        7.94      3.41 o
   2  -4  14        5.39        5.76      1.91 o
   3  -4  14        2.23        2.54      2.49 o
   4  -4  14        0.33        0.22      1.13 o
   5  -4  14        0.45        1.76      5.06 o
  -3  -3  14        0.44        0.83      1.41 o
  -2  -3  14        9.98        8.75      2.39 o
  -1  -3  14        1.52        0.08      0.72 o
   0  -3  14       13.00       13.52      2.65 o
   1  -3  14        8.55        6.64      2.48 o
   2  -3  14        1.83       -0.20      0.76 o
   3  -3  14        0.03       -0.40      1.61 o
   4  -3  14       59.92       56.84      3.08 o
   5  -3  14        2.77        3.97      2.80 o
   6  -3  14       18.71       17.50      3.45 o
  -3  -2  14       27.13       24.31      2.30 o
  -2  -2  14        0.13        0.05      0.47 o
  -1  -2  14        1.00       -0.48     16.41 o
   0  -2  14        3.56        3.87      2.35 o
   1  -2  14        0.75       -0.17      1.11 o
   2  -2  14       14.82       13.65      2.82 o
   3  -2  14        0.39        0.64      0.79 o
   4  -2  14       27.69       28.00      2.49 o
   5  -2  14       94.14       96.19      3.41 o
   6  -2  14       10.67       11.06      3.17 o
  -4  -1  14        0.14       -1.21      1.40 o
  -3  -1  14        3.47        5.46      2.15 o
  -2  -1  14       18.59       14.83      2.03 o
  -1  -1  14       11.79       11.61      2.36 o
   0  -1  14        8.09        4.87      2.33 o
   1  -1  14        0.07       -1.17      1.26 o
   2  -1  14        1.98        0.33      3.74 o
   3  -1  14       25.74       26.52      2.44 o
   4  -1  14       69.47       70.78      1.90 o
   5  -1  14      118.88      126.98      2.35 o
   6  -1  14      209.49      233.05      4.41 o
  -4   0  14        3.08        2.58      1.83 o
  -3   0  14        2.37        4.54      2.03 o
  -2   0  14       13.21       10.48      3.37 o
  -1   0  14        1.59        0.89      2.18 o
   0   0  14      123.23      100.69      3.51 o
   1   0  14       10.26       11.14      1.45 o
   2   0  14       19.62       18.69      1.54 o
   3   0  14        3.37        2.60      1.45 o
   4   0  14        1.65        0.12      1.26 o
   5   0  14      106.39      114.92      2.70 o
   6   0  14       36.83       36.10      2.21 o
   7   0  14      180.50      192.25      4.32 o
  -4   1  14       12.32       12.21      2.81 o
  -3   1  14       53.96       61.33      3.53 o
  -2   1  14       82.33       85.78      3.52 o
  -1   1  14        4.82        5.18      2.06 o
   0   1  14        8.54        4.53      2.01 o
   1   1  14        1.91        2.95      1.60 o
   2   1  14       12.06       11.01      1.58 o
   3   1  14        0.87        1.22      2.33 o
   4   1  14        1.64        0.24      1.62 o
   5   1  14        3.74        4.75      1.44 o
   6   1  14        5.15        3.90      2.71 o
   7   1  14       23.01       21.95      3.10 o
  -4   2  14       78.87       79.64      2.19 o
  -3   2  14        8.93       11.20      2.44 o
  -2   2  14      119.49      127.21      2.65 o
  -1   2  14       14.82       16.29      1.77 o
   0   2  14       82.34       74.19      2.13 o
   1   2  14        0.59       -0.60      0.60 o
   2   2  14       77.65       80.45      3.14 o
   3   2  14        0.34       -0.80      0.80 o
   4   2  14        1.43        1.95      1.28 o
   5   2  14        3.97        4.96      1.94 o
   6   2  14        7.01        9.72      2.00 o
  -3   3  14       20.88       25.08      2.94 o
  -2   3  14        0.60        0.94      1.48 o
  -1   3  14        6.47        4.60      1.78 o
   0   3  14        8.38        7.08      1.80 o
   1   3  14       57.89       55.37      2.00 o
   2   3  14       64.24       62.45      1.96 o
   3   3  14        3.01        0.39      1.41 o
   4   3  14        0.44        0.13      0.32 o
   5   3  14        9.69        9.64      1.99 o
   6   3  14        0.00        0.86      0.91 o
  -3   4  14       18.33       17.75      3.74 o
  -2   4  14       17.57       19.09      2.34 o
  -1   4  14       31.55       32.09      1.94 o
   0   4  14       17.40       14.07      2.07 o
   1   4  14       25.04       20.66      1.91 o
   2   4  14      110.95      106.25      2.44 o
   3   4  14       10.81        7.52      1.83 o
   4   4  14       10.77        8.46      2.04 o
   5   4  14        1.53        2.62      1.67 o
   6   4  14       13.66        9.19      3.00 o
  -3   5  14       20.00       23.90      3.71 o
  -2   5  14       24.70       22.34      3.68 o
  -1   5  14       22.23       18.16      3.16 o
   0   5  14       90.91       92.66      2.59 o
   1   5  14        0.41        0.36      0.88 o
   2   5  14       29.75       36.12      3.84 o
   3   5  14       70.90       78.47      2.98 o
   4   5  14       23.09       29.96      4.61 o
   5   5  14        0.00       -1.45      1.45 o
   6   5  14        4.75        4.64      2.23 o
  -2   6  14       58.15       56.53      3.86 o
  -1   6  14       10.36        7.72      3.21 o
   0   6  14        9.80       10.41      3.23 o
   1   6  14       10.45        8.78      3.81 o
   2   6  14       57.54       55.62      3.21 o
   3   6  14      159.07      162.15      4.30 o
   4   6  14      243.21      269.17      5.36 o
   5   6  14       36.02       34.84      2.15 o
  -1   7  14        9.11        8.82      3.46 o
   0   7  14        0.68       -1.28      2.17 o
   1   7  14        9.19        8.61      3.94 o
   2   7  14        6.62       10.57      3.12 o
   3   7  14       11.15        8.76      3.11 o
   4   7  14       11.05        8.02      2.07 o
   0  -5  15        0.04       -2.25      3.30 o
   1  -5  15        1.08        1.22    298.45 o
   2  -5  15        0.32       -1.50      5.38 o
   3  -5  15       14.26       14.81      3.45 o
  -1  -4  15       21.66       32.20      3.55 o
   0  -4  15        1.20        0.83      1.48 o
   1  -4  15        1.80        2.26      3.52 o
   2  -4  15       26.74       28.51      3.32 o
   3  -4  15        3.61        4.05      2.96 o
   4  -4  15       37.84       36.65      3.37 o
  -2  -3  15       16.63       23.11      2.41 o
  -1  -3  15        0.45        2.11      3.28 o
   0  -3  15       49.81       59.52      3.43 o
   1  -3  15        2.16        2.30      3.82 o
   2  -3  15        0.82       -0.42      0.93 o
   3  -3  15        7.32        5.26      3.09 o
   4  -3  15        2.32        2.39      2.37 o
   5  -3  15        0.03       -0.97      3.66 o
  -2  -2  15        7.46        7.11      2.36 o
  -1  -2  15        1.40        3.53      3.46 o
   0  -2  15        0.93       -1.36      1.95 o
   1  -2  15       39.46       35.32      3.02 o
   2  -2  15        7.86        8.39      2.79 o
   3  -2  15        2.06        3.22      2.56 o
   4  -2  15       36.48       35.38      2.83 o
   5  -2  15        6.81       10.99      3.08 o
  -3  -1  15        8.29       10.52      2.68 o
  -2  -1  15        0.17       -0.10      1.68 o
  -1  -1  15       42.87       38.28      3.22 o
   0  -1  15       59.74       62.83      3.16 o
   1  -1  15       10.32        9.47      2.46 o
   2  -1  15       82.45       74.39      3.43 o
   3  -1  15        2.08       -0.12      1.50 o
   4  -1  15        2.46        2.66      4.82 o
   5  -1  15       29.87       29.94      2.79 o
   6  -1  15       75.59       86.11      3.27 o
  -3   0  15       14.47       17.45      2.59 o
  -2   0  15       46.88       54.08      3.36 o
  -1   0  15        6.44        5.04      4.02 o
   0   0  15      157.79      144.93      4.21 o
   1   0  15       27.64       27.17      2.85 o
   2   0  15       23.55       19.25      2.73 o
   3   0  15       12.77        8.75      1.81 o
   4   0  15        1.41        2.75      1.89 o
   5   0  15        0.42        1.47      1.26 o
   6   0  15       56.43       61.26      2.12 o
  -3   1  15       16.64       21.19      3.98 o
  -2   1  15       42.69       39.05      3.49 o
  -1   1  15       19.27       19.20      2.96 o
   0   1  15        2.70        0.82      1.10 o
   1   1  15       18.78       18.16      1.70 o
   2   1  15       29.22       23.99      1.76 o
   3   1  15        7.46        9.55      1.84 o
   4   1  15        3.77        3.61      1.75 o
   5   1  15        1.13        2.85      1.99 o
   6   1  15        2.42        2.08      1.60 o
  -3   2  15        8.28       11.22      4.04 o
  -2   2  15        0.62        1.50      1.92 o
  -1   2  15       43.34       44.61      2.06 o
   0   2  15        0.41        0.42      1.04 o
   1   2  15        2.07        3.30      2.07 o
   2   2  15      108.98      102.78      2.31 o
   3   2  15       18.08       18.30      1.85 o
   4   2  15        5.36        4.69      2.12 o
   5   2  15       10.43       10.73      1.87 o
   6   2  15        0.14        0.18      1.65 o
  -3   3  15       54.04       77.41      2.79 o
  -2   3  15        2.33        1.18      2.17 o
  -1   3  15        0.36       -0.09      0.65 o
   0   3  15        2.48        3.42      1.93 o
   1   3  15        8.85        5.97      2.31 o
   2   3  15       29.92       27.53      1.93 o
   3   3  15       11.53        9.96      1.75 o
   4   3  15       23.14       21.40      1.91 o
   5   3  15        0.09       -0.11      0.50 o
   6   3  15        2.53        3.04      2.49 o
  -2   4  15       26.12       34.79      2.51 o
  -1   4  15        1.40        3.13      3.06 o
   0   4  15        9.49        9.19      2.05 o
   1   4  15        7.22        9.17      2.11 o
   2   4  15        0.02        0.36      1.67 o
   3   4  15        0.06       -0.42      1.88 o
   4   4  15       15.81       16.33      1.97 o
   5   4  15        1.43        0.78      1.28 o
  -2   5  15        9.81        8.42      3.60 o
  -1   5  15        9.87       12.43      3.08 o
   0   5  15        0.50        1.34      1.69 o
   1   5  15        0.83        0.51      1.68 o
   2   5  15       17.29       15.60      2.10 o
   3   5  15        1.37        0.04      1.67 o
   4   5  15       42.46       46.38      4.06 o
   5   5  15        0.01       -1.29      3.04 o
  -1   6  15        8.62        8.32      3.96 o
   0   6  15       16.22       14.91      3.68 o
   1   6  15        2.78        4.55      3.06 o
   2   6  15        4.97        4.85      2.77 o
   3   6  15       39.24       35.75      3.29 o
   4   6  15      119.52      130.76      4.09 o
   2   7  15        4.92        3.56      3.55 o
   1  -4  16       16.98       25.42      3.49 o
   2  -4  16        3.89        5.74      4.59 o
  -1  -3  16        0.10        1.62      2.84 o
   0  -3  16        6.03        9.88      3.28 o
   1  -3  16        3.69        3.02      2.70 o
   2  -3  16       35.42       34.12      3.25 o
   3  -3  16        7.98        9.55      4.11 o
   4  -3  16       27.53       25.08      3.72 o
  -1  -2  16       13.81       20.77      3.46 o
   0  -2  16       37.50       45.89      3.25 o
   1  -2  16        6.28       11.39      3.15 o
   2  -2  16       36.07       39.50      3.04 o
   3  -2  16        9.26        9.48      2.86 o
   4  -2  16        5.63        7.57      3.60 o
  -2  -1  16        4.86        5.16      4.85 o
  -1  -1  16        0.85       -1.19      2.26 o
   0  -1  16        9.75       10.25      3.43 o
   1  -1  16        0.00        1.24      3.92 o
   2  -1  16       10.15       12.00      2.76 o
   3  -1  16        2.22        6.27      3.14 o
   4  -1  16        5.80        5.79      3.77 o
   5  -1  16        2.17       -0.48      2.91 o
  -2   0  16        2.41        0.40      7.59 o
  -1   0  16        1.17       -1.06      1.28 o
   0   0  16        6.03        6.19      3.19 o
   1   0  16       14.95       15.48      3.25 o
   2   0  16        1.31       -0.18      1.79 o
   3   0  16        5.56        7.07      3.06 o
   4   0  16        0.02       -0.50      1.54 o
   5   0  16        4.94        3.93      2.73 o
  -2   1  16        4.72        4.99      2.78 o
  -1   1  16        0.00        1.52      8.78 o
   0   1  16        6.98        3.03      3.61 o
   1   1  16        7.79        6.83      3.18 o
   2   1  16       57.80       50.19      2.01 o
   3   1  16        1.22        0.79      1.42 o
   4   1  16        1.84        0.22      0.97 o
   5   1  16        2.74        1.94      2.85 o
  -2   2  16        0.93        2.26      2.93 o
  -1   2  16        1.95        3.64      3.53 o
   0   2  16       10.85       10.43      2.21 o
   1   2  16        5.22        6.08      2.26 o
   2   2  16       35.20       30.38      1.93 o
   3   2  16       11.50       11.70      1.89 o
   4   2  16       49.68       52.38      2.29 o
   5   2  16        3.45        3.31      2.09 o
  -2   3  16        0.35        1.06      2.38 o
  -1   3  16        0.32        0.21      0.76 o
   0   3  16        8.87       10.98      2.25 o
   1   3  16       33.18       39.61      2.14 o
   2   3  16        0.56       -0.22      1.03 o
   3   3  16       17.46       19.74      2.06 o
   4   3  16       36.17       40.10      2.18 o
   5   3  16       14.24       18.12      2.30 o
  -1   4  16       59.12       68.88      3.18 o
   0   4  16        4.74        4.62      1.84 o
   1   4  16        7.47        9.01      2.33 o
   2   4  16        6.42        3.69      1.94 o
   3   4  16        8.01       11.48      2.07 o
   4   4  16        9.61        9.23      2.39 o
   0   5  16        6.63        6.65      2.49 o
   1   5  16        9.74       12.59      2.67 o
   2   5  16        7.43       10.42      2.39 o
   3   5  16        6.18       12.01      2.32 o
   4   5  16        6.23        6.69      2.21 o
   1  -2  17        6.10        2.83      4.55 o
   2  -2  17       13.53       13.91      3.42 o
   3  -2  17        0.08       -1.57      2.40 o
   0  -1  17        3.30        2.54      2.69 o
   1  -1  17        6.37        6.99      3.55 o
   2  -1  17        3.94        5.13      3.64 o
   3  -1  17        4.88        1.25      2.99 o
   4  -1  17        3.28        2.62      2.85 o
   0   0  17        1.52        3.07      3.92 o
   1   0  17       16.82       13.70      3.27 o
   2   0  17        9.86       12.36      3.19 o
   3   0  17       13.28       12.92      3.78 o
   4   0  17        1.21        0.88      7.78 o
  -1   1  17       18.06       18.55      4.00 o
   0   1  17        1.75        4.24      3.31 o
   1   1  17        1.43        0.65     12.18 o
   2   1  17       10.13        6.60      3.23 o
   3   1  17       54.16       60.55      3.60 o
   4   1  17        9.50       12.62      3.16 o
   0   2  17        2.52        0.54     16.63 o
   1   2  17        5.25        7.81      3.09 o
   2   2  17       18.76       14.45      2.36 o
   3   2  17        6.54        9.04      2.15 o
   4   2  17       78.16       77.28      2.40 o
   0   3  17        0.03        1.52      1.88 o
   1   3  17       18.13       21.77      2.59 o
   2   3  17        1.34        1.22      5.87 o
   3   3  17        2.11        2.35      2.12 o
   4   3  17       40.29       37.85      2.50 o
   1   4  17        5.28        6.71      2.24 o
   2   4  17        1.07        1.79      2.31 o
   3   4  17        0.71        0.11      1.06 o
 
